# Supplementary material for: In silico exploring of the epigenetic factors in teratozoospermia: A focus on IGF2BP2
Source: Mol Biol Res Commun. 2025;14(4):271–81. doi: 10.22099/mbrc.2025.52777.2123 (PMC12426961; doi:10.22099/mbrc.2025.52777.2123)
Supplement: Supplementary file 1 — Supplementary Tables S1-S6 [file mbrc-14-271-s001.xlsx]

## Sheet: supplementary sheet 1
Supplementary Table S1. The matrix file after merging datasets.
	GSM160620	GSM160621	GSM160622	GSM160623	GSM160624	GSM160625	GSM160626	GSM160627	GSM160628	GSM160629	GSM160630	GSM160631	GSM160632	GSM160635	GSM160636	GSM160637	GSM160638	GSM160639	GSM160640	GSM160641	GSM160642	GSM160643	GSM160644
NM_000014	1.20749	0.927596	0.855342	0.335081	-0.515512	-0.0357374	1.32062	-0.454468	-0.345623	-0.0781039	-0.0281895	-0.0305989	-0.973108	0.244704	-0.0822787	0.361591	-1.9432	0.331641	-1.32909	-0.562109	0.471345	-0.332528	0.655137
NM_000015	-0.175902	0.600257	0.0898894	-0.0339867	0.650631	-0.890887	0.324277	-0.497058	0.445975	-0.87132	-0.193281	0.164631	-0.327902	-0.474734	-0.191352	0.144308	0.958287	-1.52174	0.812928	0.0972365	0.269973	0.692382	-0.0726131
NM_000016	-1.85624	-1.77652	-0.786906	-0.455838	-0.756852	0.108403	-1.17876	-0.918203	-1.05656	-0.0675429	2.0091	0.936878	2.63288	-1.06026	-0.871088	-0.695005	1.39929	1.56567	0.214091	-0.129292	0.66317	1.79763	0.281952
NM_000017	0.186214	0.29879	-0.516975	0.850339	-0.735352	-0.191415	0.127723	0.384643	0.338113	-0.418222	-0.0300601	-0.680159	-0.432472	0.122372	-0.0572134	0.607976	-0.424417	-0.0623552	-0.991071	0.551031	1.45784	-1.35113	0.965805
NM_000018	-0.00303997	0.61955	0.955793	0.915958	-0.728054	0.735388	-0.773427	0.0730586	-0.553855	0.387189	0.71466	-0.452739	0.285892	1.93092	-0.842531	-0.477219	-0.356097	-0.253479	-0.784908	-0.423824	-0.368795	-0.721065	0.120624
NM_000019	1.22033	0.292314	0.179192	0.454597	-0.803444	0.327279	1.37628	-0.589316	0.969269	-0.471011	0.827299	1.35798	0.145478	-1.7129	-1.67882	-0.80546	-1.33742	-0.923228	-0.398977	0.155999	-0.324546	1.41241	0.326699
NM_000020	-0.319976	0.373521	-0.0225584	-0.404554	0.616997	-0.132712	0.253382	-0.371051	-0.492517	-0.13833	0.419546	0.204989	0.283471	0.122141	-0.169667	-0.293127	-0.600333	-0.209227	0.26978	-0.351351	0.436129	0.430235	0.0952126
NM_000021	-0.292626	-0.206774	0.204355	0.413253	0.723029	-0.469765	0.31853	0.771363	0.346016	-0.919883	-0.491213	-0.137183	-0.156891	0.0128188	-0.0265634	-0.229821	0.781824	-0.217889	0.0443663	-0.659852	-0.462653	-0.00195788	0.657516
NM_000022	0.00865084	0.588437	-0.306071	-0.358769	0.660823	-0.369638	-0.212467	-0.242975	0.392731	0.194739	-0.0975849	-0.357587	0.238973	0.211551	0.697717	0.0777807	-0.135644	-0.539933	0.42205	-0.167782	-0.283127	-0.0922506	-0.329623
NM_000023	1.25823	-2.13797	1.07198	-1.0009	0.262785	-0.338669	-0.0966652	-0.325115	-0.362667	0.54689	0.422823	-1.25218	-0.928699	-0.106499	-1.27467	1.14108	-0.855523	-1.65545	0.950886	0.257384	1.39869	1.34142	1.68285
NM_000024	-0.814334	-0.263815	0.812648	-0.87746	1.09197	-1.08502	-0.231073	1.24577	1.79705	-1.05337	-1.19853	-1.16646	0.648601	0.681642	1.43325	0.323166	0.791395	0.0295509	-0.0438397	-0.345098	-0.681902	-0.40686	-0.687275
NM_000025	0.294836	-0.23994	0.46784	0.0538371	0.453543	-0.188744	0.554136	0.0927148	0.367051	-0.671648	-0.438216	-0.387661	0.151014	-0.0272909	-0.1356	-0.135444	0.135289	-0.388569	0.192675	0.197495	0.350786	-0.0544692	-0.643634
NM_000026	0.486766	0.516876	1.89604	-1.64254	-0.378177	0.285916	0.016747	-1.70075	0.0035408	0.556296	0.137672	0.568127	-0.56618	-0.188367	-0.411412	0.00751689	-1.15801	-1.62411	-0.226693	0.601619	0.387453	1.59737	0.834298
NM_000027	-0.790072	0.123823	0.455773	-0.765972	0.311902	0.186225	-0.484146	0.0867104	-0.619514	-0.0346007	0.0656296	-0.136842	1.12373	-1.10645	1.38887	-0.48611	-0.119967	0.0224153	0.109057	-0.256997	0.270674	0.0515245	0.604337
NM_000028	0.263424	0.202252	-0.394815	-0.355578	0.0559191	0.22143	0.362434	-0.0918361	0.396297	-0.548443	0.0561767	0.121945	-0.0409794	-0.0187993	0.133955	0.423289	-0.902309	0.327997	-0.102586	-0.142754	-0.142804	0.158398	0.0173882
NM_000029	1.36702	0.871541	-0.810967	-0.485143	-0.976366	0.481451	0.303531	-0.94456	-0.639881	0.816516	0.549719	0.0991002	-1.86175	-0.0368436	-2.27535	1.65823	-0.23343	-0.236287	-1.68724	1.53303	1.31777	0.622155	0.567734
NM_000030	-0.700704	0.429985	-0.489568	0.693449	0.524915	-0.29767	0.322757	-0.343565	0.538352	-1.25056	-0.611272	-0.0381312	0.191658	0.0077834	-0.279598	-0.070799	0.0995868	-0.469768	0.150434	0.410272	-0.681502	0.715246	1.1487
NM_000031	0.672682	0.6225	-0.0372123	0.285367	-0.0452742	0.214622	-0.259232	0.233683	0.132474	0.246001	-0.683246	-1.11698	-1.15482	0.91701	-0.304688	-0.255879	0.446182	-0.824561	-0.170774	0.159259	0.67949	0.218744	0.0246435
NM_000032	-0.391282	0.413965	-0.080252	-0.174065	-0.28686	-0.0847085	0.661895	-0.457816	-0.0154047	0.10822	1.11296	-0.197317	-0.374729	-0.214735	0.0301611	0.20469	-0.228986	-0.528324	0.393719	0.150419	0.520282	-0.959359	0.397529
NM_000033	0.26993	-1.11077	0.105534	-0.191264	-0.218467	-0.370471	0.660503	-0.61583	0.2083	0.116578	-0.00438163	0.0812855	0.424784	1.43005	-0.415836	-0.84855	0.127094	0.244609	0.083672	0.441173	-0.43142	0.17713	-0.163659
NM_000034	0.377318	-0.300126	-0.623318	0.268592	-0.0354849	-1.09052	-0.112642	0.409997	0.652248	-0.218296	0.150007	0.0114626	0.0166621	0.859015	-0.211315	0.0297996	0.449533	0.0409576	0.297179	-0.285233	0.196208	-0.573153	-0.308887
NM_000035	-0.256145	0.5085	-0.143506	0.245747	0.0456337	-1.03057	0.511281	0.0134561	0.464017	0.290631	-0.588074	-0.205962	-0.270391	0.270508	0.444242	-0.630102	0.593405	-0.329699	0.512945	0.0906308	-0.236095	0.186763	-0.487219
NM_000036	0.768211	0.209548	0.206081	-0.767686	-0.180569	0.176294	1.49734	-0.0499018	-0.41792	0.0886544	-0.523419	-0.0158246	-0.28812	0.856235	-0.277516	0.304223	-0.200019	-1.14813	-0.0130554	0.0136845	-0.265299	-0.0937773	0.120974
NM_000038	-0.559575	-2.27607	0.714719	0.693278	-0.0645066	0.0622283	-0.54366	-1.23983	-0.578992	0.343981	0.652079	0.85925	0.0424465	0.821288	0.776517	-0.423101	0.622516	0.0336631	-1.18684	0.943095	-0.890834	0.982295	0.216052
NM_000039	-0.0971406	0.0244198	-0.0432825	0.820417	-0.180551	0.189889	-0.0729956	-0.77155	-0.272756	0.353364	0.389104	-0.379357	0.166643	0.156624	-0.0970348	0.203721	-0.653729	0.814621	-0.40049	0.346063	-0.147831	0.263876	-0.612024
NM_000040	0.135978	-1.08818	0.444105	0.0902094	0.641895	-0.284015	0.407453	-0.647901	0.224108	-0.0899923	0.139204	-0.302934	-0.11382	-0.36292	0.783544	0.220173	-2.57911	-0.145661	0.479214	-0.382105	0.683067	1.37779	0.369904
NM_000041	-0.416375	0.298882	-1.21143	1.55399	-0.435944	0.182605	-0.520913	0.0407048	-0.814948	0.334081	0.454051	0.22632	-0.281389	-0.414583	-0.553355	-0.50167	-0.0829808	1.25328	-0.601254	0.239995	1.17213	-0.236745	0.315553
NM_000042	-0.919525	0.450287	0.397732	-1.10007	0.300507	0.318483	-0.380313	-0.0048524	-0.202783	-0.0444287	0.312216	0.164446	0.162909	-0.329702	-0.763646	0.580127	-0.516775	0.119323	0.304967	0.585795	0.626673	0.0716743	-0.133042
NM_000044	-0.314857	0.622736	0.0393205	0.25208	-0.0572688	0.678929	-0.252321	0.386573	0.0636184	0.657356	-0.167718	-1.19504	-0.634722	-0.555424	-0.0963276	-0.577919	1.2567	0.875167	-0.583933	0.575083	0.0893334	-0.70704	-0.354327
NM_000045	-0.143649	0.618756	-0.0942097	0.0767761	0.0754273	-0.202947	0.364901	-0.237958	0.402192	-1.29824	-0.206074	0.220373	0.0387445	0.635283	0.347017	-0.0769778	0.245609	0.524713	1.01729	0.103816	-1.31297	-0.753655	-0.344221
NM_000046	-0.642031	0.131673	0.420339	-0.459401	0.571534	-0.164123	0.117079	0.297906	0.9046	-0.464225	-0.47106	-0.0945197	0.0186688	-0.0467264	0.718954	-0.0414458	-0.374466	0.0982859	0.117733	0.294284	-0.0616475	-0.181251	-0.69016
NM_000047	0.0670901	-0.613567	-0.169699	0.298717	0.0543569	-1.60065	0.355407	-0.320909	0.485109	0.173963	0.361188	-0.152372	0.0775719	0.276617	0.625955	-0.259574	0.321388	-0.61285	0.599334	-0.124162	0.320858	-0.257163	0.0933899
NM_000048	-0.502236	0.272775	0.232996	0.424888	-0.516215	0.478918	0.134876	-0.635401	-0.341969	0.276421	0.370773	0.362231	-0.294362	-0.0288841	0.293375	0.0146067	0.0706074	0.00316432	-0.432691	-0.492603	-0.164014	1.00568	-0.532933
NM_000049	0.0394552	-0.854367	-0.344881	-1.47539	-0.355995	0.759612	-0.299818	-0.196112	0.306414	0.738666	-0.398961	1.27215	-0.240945	0.291722	-0.448048	1.60833	-1.27107	-0.504491	0.00465281	0.128867	0.433917	0.0640673	0.742227
NM_000050	-1.06837	-0.495353	0.681017	-0.297827	1.31431	-0.551896	-0.107114	1.52361	0.320627	-1.01229	1.02292	-0.988132	0.808164	1.06238	0.379293	-0.68544	0.910128	0.0176435	-0.616045	-0.112701	-0.390072	-0.312047	-1.40282
NM_000051	0.207926	0.444788	0.280484	-0.13138	0.275329	-0.353172	-0.0792745	0.126108	0.338483	-0.251645	-0.0506784	-0.106722	0.00580738	-0.0354935	0.0203025	0.363505	0.366857	-0.395818	-0.419877	-0.126696	-0.0319464	-0.622387	0.175499
NM_000052	-0.184829	-0.255597	0.148596	-0.035218	0.314267	-1.23934	0.150689	0.320231	0.505656	0.119609	-0.187133	-0.421024	0.274553	-0.339135	0.686703	-0.209529	0.627579	0.0550242	-0.0381076	0.0436084	-0.0881533	0.274685	-0.52313
NM_000053	0.772094	-0.222261	0.104802	-0.522197	-0.358246	0.358465	-0.506288	-0.181628	-0.238667	0.167753	0.416004	0.329072	-0.485318	0.250252	0.477631	0.0652804	-0.182367	-0.209341	0.322959	0.273744	-0.14159	0.00662922	-0.496783
NM_000054	0.259311	-0.0635889	0.108809	0.260178	0.191557	-0.144591	-0.393935	0.510506	0.274352	-0.0820519	-0.399962	-0.354127	-0.131993	-0.242187	-0.12029	0.0506637	-0.116122	-0.168242	0.556285	0.160921	-0.0663864	-0.178636	0.0895288
NM_000055	-0.808088	0.342973	0.288592	-0.846491	0.476807	0.464624	-0.556997	0.0628332	-0.105318	-0.0462655	-0.0131647	0.685642	-0.102099	-0.158206	0.25367	-0.114184	-0.339028	-0.0457337	0.246718	0.386586	0.164672	-0.373028	0.135487
NM_000056	-0.638539	0.188091	-0.790664	-0.79794	-0.489305	1.59276	-0.597722	-0.762746	-0.469479	0.923095	0.340584	1.40651	-0.956277	-0.130104	0.116549	0.202118	-0.277044	-0.242071	-0.134599	0.862584	0.096588	0.462725	0.0948821
NM_000057	0.115606	-0.67786	-0.343639	-0.0239564	-0.446788	0.543079	-0.171258	0.10544	-0.366738	0.769651	0.00894863	0.760385	-0.103688	0.694495	0.252575	-0.308459	-0.252843	0.852286	-0.819115	-0.259837	-0.746898	0.474077	-0.0554635
NM_000059	0.513977	0.15354	-0.207372	-0.352466	0.456599	0.11598	0.182113	0.177696	0.0569904	-0.315462	-0.323718	0.139475	0.174899	-0.229435	-0.532966	-0.528395	0.0515015	-0.0716916	-0.0135177	-0.11571	0.240284	0.216579	0.2111
NM_000060	2.364	0.54875	-0.346065	-1.03111	-1.05151	0.646523	0.297386	-1.59674	-1.31492	0.533491	0.440806	0.625155	-0.00183496	0.247526	-1.37897	0.725155	-0.222105	0.00451151	2.01105	-2.36357	0.545019	0.132488	0.184975
NM_000061	0.638578	-0.30835	0.0190568	0.0857878	0.199617	-0.506998	0.128302	-0.361156	0.519853	-0.816066	0.487682	-0.0342498	-0.419494	0.737524	0.644234	0.284672	0.149261	-0.169145	-0.639294	0.58232	-0.995991	0.337396	-0.563537
NM_000062	0.0564507	0.587923	-0.504187	0.738703	-0.77707	0.291557	-0.448541	-0.471272	-0.525133	0.481157	-0.125482	0.223032	0.63752	0.585473	0.0611354	0.740716	0.56235	-0.371936	-0.106719	-0.759281	-0.277421	0.595969	-1.19495
NM_000063	-0.167455	-0.375727	-0.23449	0.646716	0.524107	-0.102424	-1.53687	0.919698	0.0455586	-0.0614244	-0.509082	-0.119939	0.360402	0.056934	0.0144412	-0.336744	0.484594	-0.452985	0.664039	0.303017	0.695817	-0.529805	-0.288379
NM_000064	-0.423189	-0.344347	-0.428044	0.923507	0.285553	0.17277	1.63092	0.392186	0.44825	0.618073	-0.156057	0.306877	-0.822887	-1.23846	-0.449127	-0.0424752	0.00384356	0.406684	-0.0757683	-0.632572	0.315779	-0.57231	-0.31921
NM_000065	-1.94922	0.406327	-2.07037	0.913017	-1.19201	-0.231814	-1.07361	-0.0319479	-0.920633	1.16416	0.310861	1.81554	0.782956	-2.12998	-1.36555	0.107547	0.986874	1.33342	0.743082	0.75027	0.737565	-0.143188	1.0567
NM_000066	0.455989	-0.543123	0.196144	0.215255	-0.292272	-0.321349	0.0399942	0.481032	0.862571	-0.321274	-0.165428	0.462408	-0.318295	1.03626	-0.439517	-0.214636	0.410998	0.0360273	-0.325866	-0.125511	-0.382578	-0.663211	-0.0836169
NM_000067	-1.24515	-1.09525	-1.01322	-0.144592	-0.537654	0.723032	-0.443985	-0.620467	-0.272065	0.384198	1.28571	0.933443	0.910752	0.639683	-0.0661877	-0.856536	-0.52964	-0.365576	-0.739787	0.657339	-0.118461	1.02549	1.48892
NM_000068	0.155653	0.0894912	-0.209026	0.509698	0.347052	0.421258	-0.480805	0.086529	-0.306295	-1.74434	0.526426	0.214601	0.0908747	0.0234468	0.223325	-0.197387	-0.0662033	0.363205	0.175063	-0.846691	0.267612	-0.973424	1.32994
NM_000069	0.454892	0.238686	0.401815	-0.260637	0.508515	-0.182826	0.289171	-0.16628	0.219293	-0.468965	-0.12909	-0.315288	-0.516199	-0.450592	-0.268155	-0.0446563	-0.340704	0.684216	0.265577	-0.132536	0.264512	0.107758	-0.158505
NM_000071	0.282935	-0.222618	0.396426	0.298739	0.402369	-0.137941	0.252406	0.69782	0.569812	-0.25367	-0.538174	-0.757033	-1.12036	-0.527565	0.0418732	0.302134	0.456674	-0.155775	0.373108	0.613132	0.129802	-0.823237	-0.280854
NM_000072	-0.0717357	-1.1157	-0.389119	0.174473	0.270153	0.0600361	0.233914	0.144107	0.285668	0.0348761	0.156727	0.0248382	0.21421	0.0602545	0.476215	-0.201455	-0.0850982	0.0220947	-0.463859	0.496115	0.261487	-0.280725	-0.307473
NM_000073	0.346688	-0.0283643	-0.296331	-0.326258	0.958614	-0.501678	0.980006	0.386197	0.677312	-0.590792	-0.428647	-0.369006	0.123903	0.388637	0.195357	-0.582603	0.318038	0.395878	-0.332944	-0.529646	-0.556338	-0.332827	0.104804
NM_000074	0.102957	0.261951	0.217006	-0.863466	0.0657699	-0.27109	0.303817	0.0528241	1.17753	0.132091	-0.349268	-0.418976	-0.387304	-0.238017	-0.12118	0.28311	-1.26027	-0.070464	-0.235953	0.584137	0.380485	0.230636	0.423676
NM_000075	-0.354281	0.254614	-0.179845	0.538455	0.960522	-0.0848781	-0.525579	0.364308	-0.0657836	-0.812052	-0.156362	-0.050354	-0.0224982	0.488252	-0.508323	0.587203	-0.0553018	-0.0634708	-0.0514866	0.0534334	-0.0652551	0.28668	-0.537998
NM_000076	0.489733	1.04398	1.77811	0.315866	0.262587	-1.69309	1.0527	-0.451719	-0.744039	-0.392886	0.423151	-1.00505	-0.395883	-0.635991	-1.9242	1.54048	-1.31473	-0.511006	-0.291636	1.7156	0.365436	0.545423	-0.172836
NM_000078	0.607482	0.623241	1.08869	-0.180437	-0.342886	-0.423207	1.0308	-0.0821413	0.203203	-0.198855	-0.407691	-0.819476	-0.297047	-0.370471	-0.42008	0.790903	-0.671476	-0.669533	0.686565	0.401972	-0.0698258	-0.460368	-0.0193635
NM_000079	-0.380944	-0.209028	-0.212268	-0.443355	-0.849838	0.656858	1.03609	-0.341516	-0.265973	0.544013	0.411838	-0.047824	-0.49775	0.269814	0.80741	-0.0688954	0.530967	0.361298	-0.379893	-1.1227	0.865285	-0.397229	-0.266362
NM_000080	0.145876	-0.00718923	0.406361	0.519134	1.08479	-0.730809	-0.179797	0.510814	0.975371	-0.378199	-0.823667	-0.606803	-0.614517	-0.24791	0.395133	0.153989	-0.113968	0.272866	0.310391	0.0648967	0.288913	-0.433097	-0.992576
NM_000081	-0.91802	-1.81451	-0.152195	-1.84334	-0.759059	1.46361	-1.63196	-1.42814	-0.925844	1.82517	1.07855	2.44711	0.951928	-0.0893621	0.2214	-0.147531	0.409093	-0.293375	0.600468	1.51757	-0.633491	1.12226	-1.00032
NM_000082	0.0611574	-0.468342	-1.94465	-0.125852	-0.678494	0.790878	-1.0414	-0.427542	-0.843676	0.90992	0.252102	1.67835	0.0889873	0.20217	-1.5477	0.69821	0.321253	-0.806969	-0.0450731	0.4168	0.771049	0.950284	0.788538
NM_000083	0.343022	0.12277	0.551389	-0.165494	0.584439	-0.536004	0.0903534	0.838132	0.656083	-0.321157	-0.829468	-0.299172	-0.443868	-0.346381	0.594829	0.026674	-0.475735	-0.210477	-0.183781	0.179558	-0.186921	-0.0812967	0.0925062
NM_000084	0.15426	0.050325	0.0648991	-0.854268	-0.357629	0.453996	0.0620443	0.0369323	0.372459	-0.420796	0.288047	-0.195137	0.118654	-0.0700368	-0.161998	1.09138	-0.315789	-0.13194	-0.310164	0.200472	-0.797999	0.224357	0.497932
NM_000085	-0.278801	-0.0360527	-0.057632	0.841948	0.0544954	0.277287	-0.564483	0.334901	0.944507	-0.155111	-1.05004	-0.404951	-0.681802	-0.745769	0.0546493	0.450076	-0.679889	0.0562763	0.626082	-0.233374	-0.0383609	1.05751	0.228532
NM_000086	-0.285199	-0.157925	0.194376	0.445203	0.584293	0.417776	-0.320146	-0.55387	-0.140372	-0.218534	0.832254	0.190832	-0.193748	0.373638	0.773744	-0.0923768	-0.237429	-0.0938402	-0.765983	-1.22265	0.167015	0.20852	0.0944189
NM_000087	0.466351	-0.0622161	0.539266	-0.0438977	0.21275	0.0646477	-0.0470825	0.74229	0.609269	-1.58859	-0.568514	-0.506856	-0.562702	0.731863	0.0555165	0.223875	0.305215	-0.397358	0.0450148	-0.671864	-1.04006	0.850935	0.642155
NM_000088	0.246016	-0.111908	-0.065584	-0.376894	0.38729	-0.29634	0.40145	0.0546601	0.32473	0.0563949	-0.18212	0.00278362	-0.0664782	0.365679	-0.423451	-0.061616	-0.206935	-0.0422966	-0.391097	-0.379473	0.126206	0.406512	0.23247
NM_000089	-0.11678	0.36667	0.290121	-0.840933	0.236021	-0.0998056	-0.00761606	0.524829	-0.0784737	0.585692	-1.38463	0.183935	0.224279	0.542448	0.452648	0.552645	0.623638	-0.474579	-0.955146	-0.183283	-0.428049	-0.58849	0.574858
NM_000090	0.094406	0.119833	0.120584	0.14176	-0.474061	0.485202	-0.362609	-0.217636	-0.604347	1.05427	-0.890811	0.461893	-0.378915	0.27743	0.805816	0.306907	-0.84037	0.446205	-0.0315849	0.339261	0.0933271	0.764946	-1.7115
NM_000092	-0.170021	-0.0597171	0.621938	-0.209246	0.261332	-1.16725	0.724234	0.056104	1.14874	-0.787059	0.463053	-0.674939	-0.455112	0.239282	1.82021	-0.171677	-0.00384216	0.585301	-1.10666	-0.727408	-1.21818	0.0760847	0.754833
NM_000093	1.24269	-0.247278	-0.66099	-0.0474712	-0.5988	0.121172	0.14485	-1.46306	-0.67143	0.408139	1.03615	-1.13945	-0.588037	1.90866	-0.82195	-0.390915	1.11345	-0.253455	1.0602	1.07963	0.230727	-0.52175	-0.941074
NM_000094	1.2419	1.86576	0.703057	0.792859	-0.0161997	-0.603603	1.03031	0.0180589	-0.0650011	-0.625563	0.85776	-1.40739	-1.26356	1.41333	-0.42256	0.668263	-0.621303	-1.02797	-0.136691	0.270361	-0.2568	-1.19561	-1.21941
NM_000095	0.183499	0.171238	-0.443023	0.619072	0.468967	-0.567945	0.0424858	0.84875	-0.214024	-0.688575	-0.648849	-0.274544	-0.00427673	-0.466415	-0.474212	0.634983	0.545946	0.802594	0.113451	0.192962	-1.06854	0.62867	-0.402213
NM_000096	-0.0437152	0.377041	-0.63959	-0.0982599	0.143065	0.130481	-0.736537	-0.539651	0.454557	0.0612906	0.267702	0.396296	-0.140405	-0.180229	-0.153404	-1.37911	0.766342	0.190104	0.826542	0.064191	-0.0529574	0.111448	0.174794
NM_000098	-0.12841	-0.510226	0.113018	-0.0333688	-0.359722	-0.099881	-0.00681341	-0.00450501	-0.0950633	-0.42621	0.57561	0.249845	1.08695	0.570544	-0.122831	-0.00450501	-0.511469	0.147876	0.120221	-0.162877	0.0163983	-0.623792	0.209207
NM_000099	0.251583	-0.702271	0.255363	0.305439	0.0510631	0.0810225	-0.658024	-0.171529	0.259925	0.155942	0.460052	-0.241488	0.275304	0.727471	0.497332	-0.306447	-0.267045	-0.366257	-0.469007	-0.0874402	-0.297787	0.259378	-0.0125796
NM_000100	-1.26692	-0.798582	-0.0985151	0.532048	-1.99381	0.297539	-1.14536	0.461974	-1.93697	0.669648	2.98022	-0.448336	1.68372	-0.473501	-1.41221	-0.814143	2.26413	1.0346	-0.367513	-0.40081	0.19299	-0.0390465	1.07886
NM_000101	0.475779	0.13028	-0.849919	-0.173037	-0.00636432	0.456324	0.0164134	-0.37051	-0.244018	0.329502	0.746378	0.102449	-0.5824	-0.625643	-0.310485	0.997299	0.0866524	0.162086	0.039764	-1.58492	0.242452	0.433071	0.528842
NM_000102	0.5633	0.103371	0.306719	0.316896	0.229189	-0.764723	0.1293	0.180785	0.925745	-0.687985	0.481449	-0.694139	-0.609797	0.586566	0.0501664	0.0242568	-0.465868	-0.768115	-0.17069	0.287075	-0.526775	0.57583	-0.0725547
NM_000103	-0.0124087	-0.214255	-0.440034	-1.40305	-0.0670452	0.364247	-0.054709	0.618203	0.417984	0.638452	-0.692855	0.279701	-0.429796	0.594271	0.238515	0.278317	-0.0467956	0.833329	-1.01512	0.256371	0.59139	-0.990147	0.255443
NM_000104	-0.511431	-1.07093	0.170854	-1.60035	0.646449	-1.20039	0.718118	-0.118452	1.22515	-0.784717	0.542383	0.645199	2.37052	2.12207	2.09892	-1.64965	0.0606975	0.35516	-1.15575	-0.938199	-1.17901	-0.162544	-0.584105
NM_000106	0.445749	0.0238682	0.548166	0.435601	0.0797042	-0.00177481	-0.537481	0.140186	0.276299	-0.948098	-0.120629	-0.150205	-0.00568653	0.0425344	-0.145561	0.95414	-0.582723	0.336477	0.0382871	-0.1244	-0.105989	0.0718126	-0.670277
NM_000107	-0.0533138	-0.747318	-0.120008	0.123829	-0.606296	0.38619	-0.763589	-0.506246	-0.140149	0.307877	0.668553	0.102361	1.23023	1.10179	0.104929	-1.56018	-0.0118557	-0.191118	-0.739069	0.334258	1.17376	-0.0338274	-0.0608103
NM_000108	-0.0334782	-0.021883	-0.388039	-0.505865	0.374173	0.297686	-0.320273	-0.927565	-0.420485	0.339552	0.338047	0.853549	0.245179	-0.515188	0.572375	-0.22163	0.164052	0.401562	0.469114	0.222209	-0.60158	-0.414568	0.093059
NM_000109	-0.298662	0.677894	-0.519255	0.684435	0.332915	-0.594236	-0.0306103	-0.0415484	0.143562	-1.01176	-0.476345	-0.0312699	-0.110413	0.229841	0.119577	1.09536	-0.122567	-0.0287729	0.48037	0.435617	0.473498	-0.819629	-0.588
NM_000110	-1.49199	0.129851	0.668018	-0.636362	-0.0266867	0.0332929	-0.530196	-0.100463	-0.0969881	-0.0402086	-0.253256	0.418176	1.13681	0.474333	0.0698424	0.106952	-0.6205	0.0784634	-0.507205	-0.591958	0.36128	0.835667	0.583119
NM_000111	-0.669365	-0.61964	-0.426379	-1.35178	-0.313738	1.29092	-0.719112	-1.12433	-0.626394	-0.170648	0.842509	1.37377	1.4392	-0.412508	0.412226	-0.0487706	-0.102856	-0.851853	0.321281	-0.227105	0.47799	0.660004	0.846585
NM_000112	-0.288382	-0.073608	-0.407767	-1.10563	0.449701	0.364767	-0.547344	-0.230912	0.0850624	0.345	0.352481	0.778997	0.00261258	0.508925	0.424494	0.183145	0.0867068	-0.0250178	0.474493	-0.408804	-0.549169	0.125862	-0.545611
NM_000113	0.657696	-0.104834	0.00459729	-0.0950887	0.0186335	-0.0396969	0.170124	-0.113127	-0.206557	0.332631	-0.357455	-0.325294	0.568795	0.757905	-0.227632	-0.279522	-0.102008	0.143656	-0.728442	0.248275	-0.49857	-0.181068	0.356981
NM_000114	0.662053	-1.39323	0.406367	0.775616	-0.949254	-0.0844055	0.0614656	0.38569	-0.347734	0.305033	-0.37137	-0.568985	0.0543076	0.395379	1.28308	0.239607	0.245181	-1.31291	0.210195	-0.960743	-0.252423	-0.0416692	1.25875
NM_000115	0.408149	-0.708984	-0.805404	0.26435	-0.208261	0.168969	0.228451	-0.508013	0.747979	0.644852	-0.714766	0.279953	0.0456698	0.65321	-0.0346014	-0.231986	-0.496368	-0.940222	0.479776	-0.153439	-0.755415	0.510338	1.12576
NM_000117	0.733414	1.17629	0.0646216	2.3498	-0.12704	-2.72259	1.63532	1.58402	2.16202	-2.97021	-1.49386	-2.6662	-1.75207	2.68773	-1.72857	2.17511	-0.915126	-0.701066	1.10103	1.3464	0.1562	-1.23348	-0.861741
NM_000118	0.24028	-0.479896	-0.541184	0.378193	0.345239	-0.102555	-0.270376	0.206632	0.227095	0.212438	-1.39357	0.462668	0.363897	0.17645	0.293987	0.556886	0.199338	-0.155205	-0.0766796	-0.517558	-0.753425	-0.519727	1.14707
NM_000119	-0.740944	0.283907	-0.332144	0.213724	-0.0771962	0.388738	-0.621395	0.0697402	0.0297101	0.533337	-0.142702	0.43466	-0.297756	0.148821	0.00819504	-1.04199	-0.86729	-0.0544096	0.568077	0.509452	0.198078	-0.0152104	0.804603
NM_000120	0.321532	-0.335297	0.0410634	-0.351676	-0.197189	-0.656852	-0.361529	0.264956	-0.0800904	0.136156	0.413725	0.140249	0.219345	0.923047	0.254312	0.357307	-0.140113	0.15685	-0.139811	0.0980149	0.153803	-0.841678	-0.376125
NM_000121	0.869303	-0.163346	0.156639	-0.642622	0.108156	-0.693635	0.854809	1.00675	-0.236908	0.0748759	-0.994435	-0.33524	-0.0807833	-1.13154	-0.263959	0.0271003	-0.050748	0.250191	-0.0542763	0.26514	0.299771	0.282358	0.452393
NM_000122	0.582378	0.313114	0.366423	0.691085	-0.799147	0.0869365	0.166788	-0.897181	-0.506489	0.254941	0.643323	0.474347	0.408765	-0.385437	-0.117946	-0.159525	0.379165	0.256707	-1.33169	-0.555774	0.16364	-0.320756	0.286336
NM_000123	0.692616	-0.206805	0.115115	0.677742	-0.79996	0.3019	-0.186279	-0.517683	-0.888267	-0.577418	1.36756	1.13686	0.718873	0.180264	-0.565519	-0.188318	-0.704517	-0.254133	0.0570922	0.397285	-0.516615	0.0756575	-0.31545
NM_000124	-0.806672	-0.280182	-0.327339	0.0560289	-0.0321965	0.242341	-0.561892	0.241979	0.0595809	0.285788	0.400069	0.702337	0.34788	0.0948703	0.799056	-0.916442	0.446106	0.341112	-0.526683	-0.550839	-0.233939	0.173805	0.0452325
NM_000125	0.944233	0.00285465	-0.842379	0.0966103	-1.36262	0.480823	1.23761	-1.0564	-1.16061	0.294153	0.185858	0.329987	0.982776	-0.373087	-0.658765	-0.580506	-0.0162055	-0.815546	2.14396	0.0418297	0.046299	0.738904	-0.659782
NM_000126	-0.212178	0.185409	-0.422587	0.00867666	0.0744572	0.0967062	-0.0864196	0.558714	-0.173388	-0.357527	0.32927	0.496756	-0.161681	-0.26591	0.268178	-0.330593	1.1495	-0.985397	-0.457715	0.353124	0.0651195	-0.168431	0.0359141
NM_000127	-0.905313	0.970557	1.61466	-0.00183347	1.5239	-0.525878	0.814005	1.01438	1.13339	-1.15734	-1.63985	-1.5547	-0.34438	-0.962846	1.99732	-0.8495	0.104099	0.251939	-0.0661637	-0.0890646	-0.145536	0.37553	-1.55739
NM_000128	0.236232	0.287654	-0.0677214	-0.140839	0.0850054	-0.925503	0.0890389	-0.213387	0.582711	0.147562	-0.0750454	-1.30615	-0.258844	0.0673314	0.342417	-0.169355	0.89538	-0.347885	0.320523	-0.180307	0.462416	0.596594	-0.427832
NM_000129	1.05182	0.433976	-0.0389576	0.0119929	-0.462778	-0.0116753	0.138743	-0.235714	-0.27524	0.380882	0.0143762	-0.0154374	-0.0875957	-0.670029	-0.35843	-0.465955	0.020484	0.523799	0.427228	-0.185464	-0.00408746	-0.0340154	-0.157918
NM_000130	0.297095	-0.724268	-0.214863	-0.49289	0.0798347	0.291486	0.341588	0.0372586	0.187961	0.148133	-0.0288545	0.241113	0.185315	0.630656	-0.224045	-0.319868	0.167427	0.315022	0.229241	-0.485852	0.0594328	0.0360398	-0.756963
NM_000131	0.204177	-0.730239	0.224626	-0.312968	0.23974	-0.0412912	0.297718	0.563173	0.447127	-0.0023422	-0.490692	0.122686	-0.0286478	0.460545	-0.336438	-0.356216	0.0632034	0.154422	0.0362014	-0.393886	-0.711343	0.252432	0.338013
NM_000132	-1.86207	-0.729685	-0.810342	0.662939	-0.180334	-1.49759	0.507666	0.0271448	0.693515	0.125063	0.199754	0.357559	0.449302	-0.199139	-0.258468	-0.99477	-1.87196	-0.139682	1.53222	-0.130877	1.23427	0.928737	1.95673
NM_000133	0.162103	-0.717497	-0.111547	-0.0323399	-0.0368313	-0.520361	0.334116	-0.522332	0.552553	-0.109568	-0.0802536	-0.105859	0.534495	0.436866	-0.11979	0.275023	0.0759114	0.247392	0.267464	0.291965	0.0886032	-0.9684	0.0582865
NM_000134	0.0477616	-0.105175	1.03153	0.160113	-0.319307	-1.61331	0.565878	1.0481	0.93428	-0.886262	-0.236791	-0.447974	-0.316956	1.33799	0.414102	-0.419447	-0.139769	0.198534	0.00998955	0.401387	-0.0789796	-0.819526	-0.766164
NM_000135	0.217794	-0.603378	0.758834	-0.206682	0.813366	-0.892385	0.438007	0.628467	1.40009	-0.944844	-0.407324	-0.509006	-0.263522	1.31157	0.325231	-0.536206	-0.246148	-0.168743	-0.0982969	-0.172497	-0.591617	0.0458924	-0.298607
NM_000136	0.450994	0.155591	-0.504878	0.270197	0.112559	0.280338	-0.305748	-0.530237	0.335837	-0.00206026	-0.365245	0.0466028	0.00508831	0.324656	0.265537	0.53976	-0.410663	-0.443211	0.384444	0.144066	0.285415	-1.65599	0.616947
NM_000137	0.910119	1.77827	0.867414	0.649164	0.0683659	-0.458183	2.08667	0.228162	0.0867782	-0.388193	-0.582727	-1.29234	-1.05658	0.717186	-0.226436	0.147931	-1.76989	-0.679461	-0.318636	0.0359405	0.152547	-0.856453	-0.099647
NM_000138	-0.467824	-0.360703	-0.326891	0.116819	-0.425166	0.918607	0.14861	-1.50028	-1.6215	1.32415	0.605496	0.965728	-0.0295668	-0.498949	-0.145351	0.152494	-0.109854	0.615513	-0.000179905	0.274826	-0.434164	0.180995	0.617194
NM_000139	0.120099	-0.990303	0.170711	0.211872	0.173289	0.139054	0.0946683	0.268428	0.355905	-0.387357	0.104561	-0.3241	-0.159833	0.563291	0.688317	-0.164902	-0.628439	0.0693521	-0.331006	-0.160343	0.421817	-0.341654	0.106573
NM_000140	0.134654	-0.0723	0.0908746	-0.0577496	-0.677578	0.333881	-0.34019	-0.481295	0.0282606	0.300826	0.601357	0.345028	0.150498	0.494436	0.681155	-0.00813889	-0.30782	-0.917683	-0.250519	0.98028	-0.452658	-0.678819	0.103502
NM_000142	-0.205258	0.495395	0.920885	1.04059	-0.237015	-0.102654	-0.407555	-2.38404	-0.227521	-0.149236	0.638518	-0.948022	-0.994664	-0.186768	-0.978342	2.09245	-0.285866	-0.768426	0.828633	1.3435	0.969707	-0.242182	-0.212133
NM_000143	-0.484649	0.196539	-0.2509	-0.394527	-0.310601	0.399751	-0.0810231	0.105975	0.101207	0.26861	-0.0177598	1.11991	-0.481226	0.979409	-0.48718	-1.0703	-0.675979	0.110546	-0.266038	0.685552	0.134747	0.410568	0.00736761
NM_000144	-0.150926	-0.375741	2.03603	-1.1322	3.07624	-1.39347	0.737476	1.88855	1.86477	-1.41289	-1.83142	-1.53884	-1.14477	-0.509106	2.58892	-1.28865	1.72087	2.16045	-0.409766	-1.16041	-1.55244	-0.15114	-2.02154
NM_000145	0.188137	0.0426248	0.106793	-0.081359	0.37382	-0.116558	0.615583	-0.0347637	0.193409	-0.0697894	-0.35476	-0.388492	-0.103271	0.142751	0.472514	-0.0418846	0.267604	-0.400845	0.0995093	-0.0880395	-0.633258	-0.119831	-0.0698923
NM_000146	-1.04035	-0.106542	-0.776173	-0.325291	-1.17245	0.10381	-1.16581	-0.961185	-1.42239	0.212523	2.56504	0.748631	1.43759	0.00519029	-0.805378	-0.657477	1.02948	1.69999	-0.466335	0.297523	0.930559	-0.253903	0.122958
NM_000147	-0.672133	-1.12383	-0.85894	0.592963	-1.42407	1.00688	-1.04554	-0.812796	-1.39816	1.39398	1.04229	1.86795	1.25913	-0.33298	0.164069	-1.69167	0.247817	0.914397	0.259761	-0.235333	0.407925	0.214767	0.223537
NM_000148	0.202065	0.114416	-1.10566	0.38026	-0.751682	0.210705	-0.00252197	0.928313	-0.540266	0.0472236	-0.114005	-0.639061	1.05484	0.0236574	-0.503443	0.546983	-0.820148	0.335917	-0.539475	1.04886	0.278003	0.279651	-0.434635
NM_000149	-0.530524	0.0029496	-0.426819	2.54695	-0.398042	-0.528422	-0.566034	2.31844	-0.579653	-0.369696	0.0708867	-0.625678	0.248613	-0.0462926	0.446899	-0.257276	0.0974126	0.0830806	-0.099738	0.831717	-0.50884	-2.01503	0.305089
NM_000150	0.368483	0.183055	1.00494	0.263521	1.09058	-0.380111	0.892892	1.12365	1.17108	-1.25784	-0.610409	-1.27414	-0.366375	-0.112881	1.35742	-1.00336	1.32865	1.48739	-0.566541	-1.80862	-2.09352	-0.692549	-0.105327
NM_000151	-0.018239	-0.761505	0.104646	-0.0617832	0.136369	-0.535207	0.0752516	0.260308	0.133256	0.329294	0.292284	-0.313094	-0.272816	0.14615	0.883102	-0.496475	0.548033	0.160377	-0.568846	0.0309642	-0.173338	0.0282168	0.073051
NM_000152	0.0932522	-0.296038	0.340124	-0.262715	0.147384	0.512325	-0.432018	0.224023	-0.0486165	0.144838	0.316024	0.456498	-0.133026	0.532724	-0.397525	-0.351465	-0.687964	-0.154027	-0.268806	0.208512	-0.215925	0.0819085	0.190515
NM_000153	-0.619368	-0.0212573	0.221956	-0.559429	-0.0745252	0.573529	-0.746104	-0.116779	-0.112528	0.640506	-0.329891	0.67673	0.417421	0.0819606	-0.445529	-0.601633	0.451296	-0.736952	0.847219	-0.544191	0.907439	0.573881	-0.483752
NM_000154	0.144578	0.319859	-0.580602	0.310287	-0.992826	0.314444	-0.145045	-0.853075	-0.819577	0.221927	0.546735	-0.00439359	0.370702	-0.289175	-1.12248	0.164609	1.17765	0.219774	0.130344	-0.335895	0.285307	0.72057	0.216282
NM_000155	0.355174	0.268774	0.496466	0.596433	-0.423275	0.347712	-0.32069	-0.404181	-0.648897	0.82182	0.0602712	-0.0459229	-0.199324	-0.381329	-0.599852	-0.0383897	0.562877	0.236478	-0.171811	-0.50507	0.302295	0.0699596	-0.379517
NM_000156	-1.45567	0.397606	-0.844263	0.433593	-0.639624	0.486982	-0.87039	-0.159964	-0.913837	0.242636	0.897472	-0.0310564	0.366998	-0.0553628	-0.744828	0.710595	1.63199	1.52723	-1.05117	-0.124033	0.167039	-0.252742	0.280799
NM_000157	-0.561628	0.169863	-0.233213	0.909656	-0.203525	0.327246	0.0768536	0.0901296	-0.533492	0.690123	-0.158005	-0.559219	0.600292	-0.0927301	-0.0257678	0.595499	-1.94953	-1.25108	-0.394636	1.10306	0.309254	0.388205	0.702657
NM_000158	-0.415159	0.365394	-1.18607	0.476438	-0.889941	1.17071	-0.320798	-0.0206699	-1.09094	0.143715	1.02107	0.55555	0.147592	-0.921166	1.40558	0.293933	-0.102657	0.805531	0.60219	0.210343	0.424024	-2.07641	-0.598264
NM_000159	0.336422	-0.347456	-0.118963	0.349448	-0.0858327	0.306577	0.0176911	0.0429301	0.33268	-0.323416	0.00515542	-0.0704702	0.15697	-0.264735	-0.580701	0.0539844	-0.332656	0.246329	0.218947	0.370213	-0.138347	-0.0544951	-0.120276
NM_000160	0.214887	0.495468	0.216691	-0.335115	0.103943	0.0401764	-0.86361	-0.0338712	-0.570648	-0.311882	-0.0303114	0.206241	0.426963	0.164112	0.226508	-0.700294	0.348801	0.519686	-0.0343212	-0.369473	0.234491	-0.428712	0.48027
NM_000161	-0.0910471	0.0836688	0.0925603	0.304438	0.23861	0.309133	-0.31154	-0.567071	-0.0643732	0.290637	-0.204161	0.39956	0.0313301	-0.0591371	0.616677	-0.219386	-0.552564	0.0540242	-0.495297	-0.0464882	0.0574551	-0.533998	0.66697
NM_000162	0.34282	-0.382021	-0.0812059	0.361925	0.0786085	0.430382	0.109619	0.0382841	-0.933546	0.0589417	-0.722277	0.124811	0.425406	0.0899425	-0.137311	0.578032	-0.430036	-0.305036	0.145748	-0.683317	0.170855	0.438896	0.280478
NM_000163	0.451109	-1.28242	-0.149076	-0.0304684	0.0419234	0.0372272	-0.341999	0.117876	0.671572	-1.06937	0.348055	0.480071	-0.391271	0.510682	0.347993	0.683544	0.731591	0.722478	-0.979901	-0.494636	0.344616	-0.139706	-0.609888
NM_000164	-0.597719	0.486859	-0.139403	-0.168245	0.210728	0.41264	0.329455	0.322588	0.0805326	-0.0917422	-0.472942	-0.389175	0.355266	0.378431	-0.258343	0.200254	0.652255	-0.269213	-0.511147	-0.42906	-0.129388	-0.0790483	0.106416
NM_000165	-0.690501	-0.34167	0.364752	-0.199377	0.347981	-0.635678	0.440265	-0.265451	0.203636	-0.0527687	-0.0691908	0.133677	0.429375	-0.54997	-0.0880681	0.383593	0.391798	-0.77707	-0.381079	0.68199	-0.156577	0.21456	0.615774
NM_000166	-0.095225	0.0418014	-0.0614699	-0.208888	0.301201	0.242026	-0.136735	-0.500842	0.0399059	0.115048	0.234588	-0.492471	0.619814	0.0347769	0.278049	-0.520319	0.0550067	1.18972	-0.51245	-0.146161	-0.231367	-0.364726	0.118716
NM_000167	-0.789147	-0.557897	-0.877833	0.258568	-1.10651	1.44688	-0.689389	-0.415919	-1.08093	0.996727	0.0851843	1.38734	1.11235	-0.75168	-0.615258	-0.0685755	-0.356883	1.45644	-0.463673	0.246458	0.745788	0.122619	-0.0846594
NM_000168	1.90589	1.19197	0.179778	0.041717	-0.278748	-1.10163	1.55857	0.526663	1.03503	-0.728691	-0.665478	-1.24327	-1.11889	-0.242521	-0.090797	0.614279	-0.497064	-0.185038	0.176593	0.190901	-0.249169	-0.570812	-0.449296
NM_000169	-0.826392	-1.07463	0.00275762	0.255058	-0.580149	0.587967	-1.37986	-0.587503	-1.41224	0.682568	0.746149	0.858981	1.62862	-0.125011	-0.167649	1.39748	1.18376	-1.28195	0.636223	0.898201	-0.629777	-0.0274842	-0.785117
NM_000170	0.34662	-0.477828	-0.562279	-0.00445226	-0.46355	0.513765	-0.660842	-0.437558	-1.52582	0.705179	0.967689	1.18186	0.369908	-0.692631	0.0679939	-1.7619	-0.182354	0.746568	0.00369135	0.0420667	-0.273879	1.21013	0.887625
NM_000171	0.144056	0.215376	0.179434	-0.174452	0.554734	-0.188611	-0.423352	0.240688	0.67195	-0.0771533	-0.406875	0.0724095	-0.277105	0.34261	0.181862	-0.0286519	0.0755955	0.0893539	0.326968	-0.332385	-0.692799	-0.142945	-0.350707
NM_000172	0.350434	0.244811	0.00610185	0.0279015	0.304758	-0.115976	-0.428201	0.528664	0.235916	0.0596348	-0.456914	0.139351	-0.157951	0.928031	-0.519866	-0.171788	0.0399843	-0.083197	-0.392541	0.0121559	-0.373026	0.0193079	-0.19759
NM_000173	1.56903	1.77866	1.0874	-1.36214	-0.364928	-0.390589	0.538214	-0.94046	-0.593578	-0.0645346	-0.374626	-0.592661	-0.390516	-0.0258302	0.899163	-1.37307	-0.443931	-0.632711	0.570701	0.359755	0.795997	0.156497	-0.205833
NM_000174	-0.121476	0.203615	-0.669125	-0.521348	-0.109743	0.435997	-0.282874	-0.505204	-0.33476	0.504449	0.332352	0.403731	0.40405	-0.461379	-0.0475177	0.425916	-1.07196	-0.20836	0.697626	0.145214	0.394546	0.465831	-0.0795828
NM_000175	0.197405	0.439963	-0.111097	0.943466	-1.04334	-0.0117186	0.357262	0.748996	0.333158	0.897507	-0.485792	-0.657687	-0.602951	-0.54621	-0.465051	1.06754	-0.435343	0.665199	-0.698493	-0.425077	0.600511	-0.591398	-0.176849
NM_000176	-0.0978448	0.0396207	-0.499479	0.0854319	0.188454	0.0117098	0.0941472	-0.0341817	-0.144578	-0.118833	-0.263258	0.410303	0.779645	0.114181	-0.141216	-1.11851	0.00310882	0.190974	-0.27465	-0.369052	0.891547	0.290965	-0.0384879
NM_000177	0.634952	0.481951	0.0590888	-0.19918	0.921146	-0.0584217	-0.18284	-0.0272774	0.00646272	-0.347594	-0.52658	-0.0663449	-0.300631	0.0172353	0.17708	-0.809911	0.410963	0.0621683	-0.331397	-0.120131	-0.0404322	0.330649	-0.0909567
NM_000178	1.85947	2.30987	0.833707	0.928407	0.799682	-0.537754	1.3173	-0.178705	-0.336075	-0.0960608	-0.754723	-1.48817	-1.87801	0.113851	-1.39597	-0.681381	-0.497068	-1.38853	0.709836	0.836111	0.009524	0.457779	-0.943101
NM_000179	0.392106	-1.34699	-1.62941	-1.30144	-0.61578	1.71557	-1.10435	-1.3521	-1.06973	1.31429	0.816085	2.17077	0.716756	0.364042	0.232092	0.0522912	-1.64583	-0.334317	-0.111503	2.00997	0.717706	-0.0279531	0.0377252
NM_000180	0.022811	-0.112656	0.382788	0.419008	0.0810175	0.0950122	0.14801	-0.103123	-0.315145	0.241574	-0.474606	-0.156057	-0.547711	-0.242093	-0.00716368	0.4406	-0.175112	0.559366	-1.07074	0.925593	0.395622	-0.220261	-0.286735
NM_000181	-0.542794	-0.474854	0.314472	-0.255389	-0.323529	0.770889	-0.8683	0.604034	-0.333378	0.57504	-0.100815	0.283349	0.982609	-0.406891	0.691105	-0.41885	0.137518	-0.031694	0.463764	0.256749	0.0292404	-0.414238	-0.938037
NM_000182	-0.168201	0.488094	-0.322326	0.275017	0.00994379	0.490207	-0.0758134	-0.350667	-0.295777	0.565791	0.277488	0.0903228	0.263599	-0.131888	0.66063	-0.218645	0.151592	0.56429	-0.118984	-0.930087	-0.332314	-0.119884	-0.772387
NM_000183	-0.107457	0.20441	-1.22474	1.33772	-1.32986	0.430981	-0.41009	0.534739	-1.45216	0.149805	0.400649	1.08613	0.735149	-1.28497	-0.534356	0.182096	-0.0188126	0.724496	0.206629	0.662785	-0.0263966	-0.18274	-0.0840059
NM_000184	0.264091	-0.456859	0.162921	-0.678122	-0.529628	0.207915	-0.19079	-0.0201571	-0.473024	0.431357	1.36432	-0.465122	0.572555	-0.223257	-0.559151	0.587214	0.173611	0.0122494	-0.783054	0.465295	0.0974799	0.118566	-0.0784098
NM_000185	0.0579819	0.142302	0.0488363	-0.320224	0.186087	-0.144437	0.44127	0.645129	0.648645	-0.178342	-0.582113	-0.247941	-0.00554425	-0.328146	-0.481475	-0.281561	0.034743	-0.348881	0.586649	0.186457	0.229571	0.0418116	-0.330821
NM_000186	-0.0554629	0.130461	-0.344389	0.168877	-0.272613	0.389739	-0.420545	0.200676	0.362414	-0.233374	-0.106059	0.207515	0.490831	-0.304735	0.0486603	-0.546154	0.607379	0.410322	-1.12623	0.265508	0.333689	-0.274558	0.0680484
NM_000187	0.187414	0.241616	-0.699592	0.801372	-0.780409	0.649944	0.042871	-0.738169	-0.677531	0.486741	0.385656	0.306503	0.244946	-0.565306	0.171674	-0.55194	1.06737	-0.647759	-0.147503	0.906227	-0.222533	-0.715004	0.253418
NM_000188	0.0562963	0.211185	-0.473527	0.722151	-0.263793	0.715641	-0.262527	0.636574	-0.130267	0.536576	-0.450478	0.441075	-0.571371	-0.478953	-0.141159	-0.516948	-0.30431	0.491401	-1.15378	-0.154567	1.1416	-0.82577	0.774949
NM_000189	1.41517	1.54889	0.389868	-0.044116	-0.850621	-0.41293	1.00496	-0.31177	-0.451098	-0.0344053	0.907356	-1.04629	-0.443808	-1.0313	0.0532127	0.898116	-0.217859	-1.10038	0.423062	0.871685	0.26682	-1.35104	-0.483516
NM_000190	-0.312444	0.0783019	0.254593	-0.54299	-0.126546	-0.597805	-0.466355	0.296713	0.921129	0.0535679	0.411954	0.309007	-1.35441	0.487458	-0.334647	0.482985	-0.543783	-0.436984	1.07217	-0.522245	0.00596588	0.279482	0.584883
NM_000191	0.323913	-0.479235	-0.229686	0.670958	0.0099774	-0.0380988	0.0478972	-0.459448	-0.429557	-0.733591	0.539265	-0.0121507	0.750778	0.333741	0.43225	0.235255	-0.101214	0.519891	-0.483277	-0.468938	-0.965778	0.214008	0.323039
NM_000193	-0.663681	-0.8978	0.6174	-0.444154	0.30392	0.453127	-0.0441873	0.388916	0.104304	-0.708855	0.222909	-0.242331	0.474404	0.38644	0.391684	-0.134239	0.257945	-0.439561	-0.46237	-0.236946	0.480509	0.557705	-0.36514
NM_000194	-0.961701	-1.81589	0.130272	-0.990209	0.454636	0.589711	0.0919748	0.115215	0.481759	0.523224	-0.0384469	0.256488	-0.0745844	-0.444425	-0.280595	-0.243373	0.279103	0.825096	0.871092	-0.82278	0.0763789	0.524762	0.452287
NM_000196	0.189428	-0.0709687	0.747967	0.0832299	-0.268162	-0.299096	0.283217	0.043137	-0.488576	-0.0799329	0.267862	-0.133067	0.0897723	0.623464	0.224115	0.0789961	-0.564895	-0.412251	0.148701	0.0949905	-0.25866	-0.218367	-0.0809058
NM_000197	0.226799	0.408989	-0.0407718	-0.283798	-0.0748804	0.394046	0.693475	-0.52512	0.330219	0.405155	-0.283756	0.0185774	-0.456678	0.0567155	0.299702	0.081119	-0.507423	-0.968285	0.260035	-0.372778	0.126489	0.286663	-0.0744934
NM_000198	-0.193906	0.255559	-0.788931	-0.0617205	-0.305753	0.325769	-0.478041	0.0628067	-0.0598593	0.0875141	-0.00437857	-0.0175669	0.833003	-0.268732	0.487237	-0.0777095	-0.500644	-0.507194	0.264358	-0.178913	0.282749	0.713097	0.131255
NM_000199	-0.814946	-1.26719	1.07405	1.34794	-1.2113	0.710586	-1.26027	-0.991585	-0.783341	0.231636	1.75566	-0.0623344	0.132158	-0.483248	-1.10934	-0.0461829	0.299955	0.142092	-0.942927	1.8499	2.70108	-1.16893	-0.103461
NM_000200	0.347044	-1.08279	-0.397249	-0.199334	0.39085	-0.652585	-0.322888	0.0996738	0.223328	0.205417	-0.305829	0.373497	-0.226133	0.889449	-1.24323	0.0200801	0.0901528	-0.135794	1.14437	-0.0851684	-0.390867	0.632303	0.625705
NM_000201	0.356916	-0.0676001	0.0810661	0.344097	-0.233276	-0.728256	-0.670222	0.540488	0.472923	-0.35158	-0.223785	0.199817	-0.0592139	0.483263	0.0668482	-0.149575	0.667775	0.422789	0.211924	-0.477894	-0.239819	-0.349566	-0.297123
NM_000202	-0.849683	-0.681552	-1.10344	0.995758	-0.896466	0.708008	-2.27126	0.216808	-0.656615	0.996634	1.0578	0.231853	1.32196	-1.03325	0.611749	1.7761	0.391294	-1.36622	1.13068	-0.25538	-0.194721	1.85414	-1.9842
NM_000203	0.346565	-0.0884676	-0.0720179	0.242359	-0.104683	0.22996	-0.0431093	-0.304269	0.140788	0.156333	0.172331	0.111417	0.0752219	-0.131609	-0.277742	0.0909348	-0.048086	-0.00748606	0.496498	-0.966914	-0.170743	0.232655	-0.079935
NM_000204	0.0428936	-0.685326	-0.261751	-0.187431	0.408357	0.09932	-0.0371047	0.200997	-0.243497	0.121059	-0.17845	0.196436	0.929198	0.0726502	-0.295539	-0.322973	-0.353434	-0.230107	0.807445	-0.492855	-0.00979992	0.606922	-0.18701
NM_000206	0.194406	1.00257	0.194463	0.0575614	-0.0366072	-0.265108	-0.0247222	-0.341427	0.0170228	-0.129235	-0.394997	-0.371935	-0.358045	-0.129729	0.543919	0.465771	-0.174094	0.439266	-0.468754	-0.631608	-0.20864	0.122393	0.497535
NM_000207	0.214503	-0.0169712	0.511952	0.170613	0.508954	-1.4163	-0.221499	0.470512	0.268697	-0.770034	0.0911644	0.0324041	0.127366	0.421553	0.582111	-0.559624	0.148276	0.612323	-0.357216	0.368764	0.106062	-0.281731	-1.01188
NM_000208	0.473995	-0.167719	0.750761	0.0508505	0.0739485	-0.872532	0.116172	-0.431863	-0.00649569	-0.0814296	0.199331	0.143031	-0.133689	1.32877	0.262948	-0.0716838	-0.546501	-0.229373	-0.267433	-0.00236962	-0.298428	-0.224192	-0.0660966
NM_000209	0.334323	-0.375652	-0.964258	0.289986	-1.66341	0.633437	-0.717971	-1.62808	-0.0207182	0.753041	0.16156	0.777935	0.486269	0.374414	-1.29295	0.408687	-0.809329	0.44448	0.58032	-0.0584827	1.4704	-0.208357	1.02436
NM_000210	0.473136	-0.254084	0.656568	-0.0809541	0.60621	-0.104824	0.615719	0.252138	0.0625495	-0.271673	-0.351743	-0.322293	-0.177065	0.519403	0.422904	0.014541	-0.101775	-0.119797	0.0702152	-0.451776	-1.04845	-0.413785	0.00483153
NM_000211	-0.645788	-0.100809	-0.112767	0.0373901	0.368428	-0.806729	0.167777	0.341899	0.0811156	0.399649	-0.0640798	-0.516876	0.46012	-0.218168	0.26297	0.149768	-0.0129318	-0.835687	0.193304	0.411973	0.127878	0.6087	-0.297137
NM_000212	0.850521	0.250227	-1.02926	0.268396	0.163796	-0.179074	0.803391	-0.119024	-0.053659	0.224998	0.622358	-0.167321	-0.881617	-0.377192	-0.278053	0.755427	-0.660428	0.058332	-0.397983	0.321323	0.226914	-0.939657	0.537585
NM_000213	-0.212552	0.173371	-0.541386	-0.0775544	0.410068	0.0352775	0.0435098	0.154603	-0.30636	0.00408671	0.328343	0.274649	-0.797361	-0.114676	-0.542018	0.710893	0.419998	0.371365	-0.179586	0.813509	-0.879369	-0.293797	0.204986
NM_000214	0.210793	-0.378619	-0.0977427	-0.556629	0.00447058	0.356138	-0.249782	0.629708	-0.558512	0.158691	0.304323	0.166925	-0.122639	-0.687994	-0.381933	-0.145679	0.13007	-0.202189	0.482039	0.257467	0.259692	0.31704	0.104361
NM_000215	0.446427	0.32021	-0.457964	0.329012	-0.364016	0.0868669	0.687983	-0.152027	-0.309388	0.0835986	0.111617	-1.16132	0.142908	0.201073	-0.178002	0.688694	-0.789071	-0.646035	-0.167175	1.15704	0.437149	-0.540809	0.073228
NM_000216	-0.41985	0.390536	0.177933	-1.41495	0.0901503	0.563964	0.499333	-0.839166	0.120228	0.448319	0.110535	0.4299	-0.248352	-0.395737	0.798522	-0.044622	0.629428	-0.690876	-0.467505	-0.346907	-0.0338882	0.301764	0.341242
NM_000217	-0.443284	0.518315	-0.0565344	0.0520248	0.0725871	-0.0224438	0.842648	0.23671	0.863605	-0.0181891	-0.700649	-0.727266	-0.920072	-0.432855	1.48625	-0.33663	-0.0630368	0.451271	-0.518957	0.396168	-0.522413	0.213975	-0.371223
NM_000218	-0.322171	0.0776138	0.465292	0.0238874	1.10051	-0.0352014	0.00633235	-0.201555	0.199047	-0.620026	0.0130338	-0.26431	-0.615759	-0.207907	0.355902	0.180306	-0.194325	0.138531	0.440882	-0.3741	-0.108138	0.240724	-0.298573
NM_000219	0.11254	0.0970208	0.528923	-0.086554	-0.0101623	0.180924	-0.0592817	0.16142	0.406323	-0.505928	-0.435848	-0.374885	0.0845904	-0.116241	-0.132871	-0.0235577	-0.495713	-0.0010082	0.558208	-0.417034	0.287867	-0.102328	0.343595
NM_000220	0.195277	0.277071	0.529672	-0.632428	-0.0925997	0.526446	-0.24048	-0.491715	0.181206	-0.657213	0.0380426	-0.166317	-0.1041	-0.319108	-0.392692	-0.285134	0.431375	-0.0802793	-0.0287242	0.430692	0.0380853	0.592167	0.250756
NM_000221	0.486975	-0.18189	0.0792682	-0.332436	0.129265	-1.5312	0.370363	0.288026	-0.280571	0.0842424	0.0622799	-0.0896749	0.385521	0.314041	0.108063	-0.68225	-0.453253	-0.0442762	0.166866	0.952925	0.137568	-0.193873	0.22402
NM_000222	-0.721271	0.565387	0.356284	0.150789	1.47373	-0.0389004	0.322875	1.13327	0.401207	-1.24525	-1.13395	-0.451606	-0.434478	0.337167	-0.948042	0.284676	0.194755	0.0800843	0.148423	0.319498	-0.230934	-0.937233	0.373528
NM_000223	-0.0193002	0.0873495	0.550231	-0.034017	-0.0772923	0.147083	0.154063	0.349512	0.364724	0.0725984	-0.151604	-0.0427454	0.221067	0.297121	-0.0871804	-0.19599	-0.550724	-0.649629	-0.0360976	-0.0721071	-0.235506	-0.159405	0.0678487
NM_000224	-1.17022	-0.0549451	-1.00168	0.968231	0.2404	-0.29738	-1.18531	0.901046	-1.17721	-0.584504	1.32975	0.213987	2.24066	0.578032	1.42413	-0.42232	1.42413	0.0351949	-1.60446	-0.384233	-1.01027	0.166377	-0.62942
NM_000226	0.445325	0.51163	0.529184	-0.0678761	0.0274223	0.0416962	0.0757627	0.429272	-0.279699	-0.0485942	-0.715957	-0.660096	0.358873	-0.247045	0.299959	-0.155548	0.564166	0.272137	-0.116689	-0.166244	-0.177884	-0.244116	-0.67568
NM_000227	0.283498	0.082729	0.313568	-0.210663	-0.0813718	0.453969	0.296191	-0.256866	0.262441	0.0483552	-0.214412	-0.149894	-0.332909	0.283984	0.226967	0.198154	-0.276451	-0.446653	0.111557	-0.0671065	-0.615466	-0.0716919	0.16207
NM_000228	0.908337	0.581797	-0.0273128	2.04445	-1.53934	-1.2381	1.66991	1.07494	-0.417021	-1.35627	0.859187	-1.47768	1.05111	-0.519757	0.634416	0.495344	-1.32313	-1.28597	0.213486	0.256077	0.0573833	-0.634543	-0.0273128
NM_000229	0.541656	-0.22618	-0.124624	-0.492688	0.132552	0.0232291	-0.431051	0.519695	0.888687	-0.272688	-0.244227	0.0487898	-0.456551	0.145774	0.214035	-0.380722	0.203107	0.228026	0.693659	-0.438956	-0.430528	0.296425	-0.437418
NM_000230	-0.162872	1.1098	2.17632	-1.30098	2.15943	-2.42062	1.88027	2.42472	2.91531	-2.73866	-1.30098	-1.91267	-2.05981	-0.187853	0.976697	-0.191414	1.10333	0.743705	0.543454	-1.16017	-1.85306	-0.204211	-0.539724
NM_000231	0.00334344	0.213902	-0.7206	-0.0560716	-0.732291	0.29448	-0.470262	-1.27394	-0.202091	0.339182	-0.173609	0.296784	0.952226	-0.367073	-0.224798	0.386426	-1.42136	-0.187276	1.5504	0.803277	0.105358	0.573537	0.31046
NM_000232	0.684293	1.13667	0.038289	-0.580982	-1.25956	2.39773	-0.178062	-0.281092	-2.30542	1.75249	0.721598	1.06678	-1.02648	-1.61176	-0.707454	-0.469012	-1.88856	0.381063	1.49716	1.50523	0.0988646	-0.36706	-0.604728
NM_000233	-0.123026	-0.233602	-0.213231	0.442073	0.183711	-0.0901306	-0.0938035	0.316199	0.334757	-0.288065	0.0166605	0.0336555	0.0426961	0.042327	0.501026	-0.56884	0.196113	0.0360153	-1.00324	-0.199451	0.237159	0.140481	0.290518
NM_000234	0.855446	0.473887	0.942669	0.670344	-0.18644	-0.391497	0.624784	-0.680931	-0.087403	-0.569653	0.75967	-0.368687	-0.94755	-0.352484	-0.0555384	0.628815	-0.362889	-1.26973	0.0480929	0.398733	0.876351	-0.105001	-0.900991
NM_000235	-0.996555	-0.939678	-0.504925	-0.851177	0.0207614	0.767505	-0.587917	-0.364833	-0.318461	0.417247	1.27669	0.574333	0.643326	-0.248847	0.230198	-0.0361742	-0.839865	-0.248555	0.0922687	-0.29217	0.914122	0.443198	0.849506
NM_000236	-0.0884517	-0.0806762	-0.32368	0.134079	-0.0893385	0.121297	0.541665	-0.285231	0.324099	0.2822	-0.00128111	0.206279	0.427962	0.250543	-0.104795	0.2523	-0.370373	-0.0467636	0.379598	-0.213567	-0.29918	-0.708528	-0.308158
NM_000237	-0.156492	-0.0605763	-0.446898	-0.616826	-0.173782	0.500976	-0.552846	-0.709324	-0.534418	0.181818	0.948089	0.915014	0.331712	0.0793192	0.32819	-0.294674	-0.348698	-0.412684	0.875752	0.581874	0.184938	0.223141	-0.843606
NM_000239	-1.32346	0.630513	-0.0111604	-0.831504	0.860595	-0.308277	-0.667337	0.42238	0.315725	-1.22365	-0.43584	0.403156	-0.66886	1.08479	-0.315884	0.201117	-0.0461516	-0.130416	0.315233	1.06337	0.369564	0.766603	-0.470499
NM_000240	-1.84094	-0.597915	-0.963882	-0.0380127	-0.998931	0.982899	-0.81496	-0.632186	-1.25861	0.378402	1.363	0.0717326	1.79544	-0.709312	-0.8858	0.567181	1.58204	0.989239	0.169602	-0.227027	-0.289827	1.41758	-0.0597036
NM_000242	0.325543	0.724693	-0.512202	-1.41961	0.468697	-1.27542	0.0917833	0.657388	0.55581	0.178323	-0.287342	-0.505069	-0.386607	0.452373	0.854031	0.44918	0.231082	-0.824395	0.571044	0.0890659	-1.16817	-0.0682708	0.798069
NM_000243	0.147025	-0.219996	0.453692	0.307205	0.498891	-2.40001	-0.619719	0.39155	0.31034	0.197819	-0.416587	-0.240272	-0.199735	0.20666	0.894671	-0.403893	-0.0603968	0.550942	0.299966	-0.564216	1.09009	0.183271	-0.407294
NM_000245	0.0767374	0.132095	-0.0617018	0.148842	0.830456	-0.416132	0.527113	0.243043	0.365943	-0.946298	-0.141749	-0.0437262	-0.494913	0.0742911	0.432864	-0.983649	0.62406	-0.114394	-0.236115	0.556895	0.0970627	-0.726619	0.0558958
NM_000246	0.166434	-0.27654	0.116112	-0.0692387	-0.216902	0.241911	-0.185751	0.136848	0.202972	-0.372704	0.611621	-0.0995287	0.0411738	-0.352798	-0.585005	-0.282761	0.371285	0.205553	-0.523941	-0.0760543	0.320599	0.745539	-0.118823
NM_000247	0.35167	0.334987	1.25708	0.0543323	-0.820415	-0.00726439	0.531654	-0.305043	-1.29907	0.155076	0.0451928	-0.435475	0.938303	-0.736242	-0.8934	1.27601	0.066403	-0.482282	0.624244	-0.452321	0.691743	0.411753	-1.30694
NM_000249	-0.256719	-0.345273	-0.741528	0.0184641	-0.639246	0.62539	1.29998	-0.0181598	-0.481704	0.604957	-0.364713	0.666878	0.00334299	-0.548685	-0.233765	-0.258176	0.35834	-0.807735	0.649751	0.785819	-0.0753022	-0.00354483	-0.238368
NM_000250	0.369676	0.226459	0.515447	-0.153145	-0.0819861	-0.347676	0.601624	-0.0326149	0.646382	-0.279049	-0.243322	-0.276575	-0.0937662	-0.00776437	-0.785043	0.344143	-0.603461	-1.13247	0.158425	0.220345	0.250027	0.702732	0.00161131
NM_000251	0.262711	0.305663	0.074068	-0.0324109	0.408742	0.416997	0.253918	0.260443	-0.090106	-0.769324	-0.78636	0.33233	-0.170985	0.208992	0.18254	0.0833965	0.443061	-0.0291304	-1.01249	-0.871778	0.291986	0.702342	-0.464608
NM_000252	0.0898794	-0.47765	-0.194125	-0.608432	0.080129	-0.157047	0.104986	0.0627712	-0.0703483	-0.580782	0.808371	0.709219	0.582851	0.216059	0.263021	-0.116187	-1.43225	0.0250512	0.124925	0.445064	-1.26006	0.938561	0.445997
NM_000253	0.0323494	-0.515884	0.106972	0.0796623	0.121109	0.0264705	0.796559	0.7497	0.539183	0.0491216	-0.723983	0.71974	-0.212805	-0.776735	1.03028	-0.916009	0.0227041	0.621378	-0.321402	-0.0887492	-0.526964	-0.190851	-0.621847
NM_000254	-1.1781	-0.120583	-0.505271	0.112789	0.356785	0.64156	-0.310313	-0.0651729	0.0475693	0.574308	-0.774845	0.658677	0.201381	-0.0126558	0.355354	-0.822422	-0.321403	-0.03463	-0.0329724	-1.05294	0.22132	1.18662	0.874951
NM_000255	-0.121253	-0.102989	-0.504288	-0.291642	0.139551	0.272992	-0.610246	-0.269794	0.319618	-0.150371	0.0483414	0.616476	1.01592	0.811891	0.45722	0.00513067	0.233961	-0.561046	0.220434	0.133486	-0.744933	0.376721	-1.29518
NM_000256	1.20066	0.962236	0.69017	1.03161	-0.52483	-0.748324	1.35627	0.162022	0.283929	-0.652087	1.14881	-1.37388	-1.57105	0.582596	-1.45138	1.0049	-1.12136	-1.01809	0.130506	-0.226452	0.234587	0.364903	-0.465745
NM_000257	0.437775	0.726683	-0.503841	1.4217	-0.890065	-0.210557	1.5457	0.0548227	-0.898906	0.537024	0.191665	0.284487	-1.45485	-0.891877	-0.426847	1.0584	0.123153	-0.515275	0.584049	0.0295551	0.534261	-0.41135	-1.3257
NM_000258	-0.451096	0.427265	-0.699387	1.293	-0.207517	0.196253	-0.0996973	-0.52177	-0.308829	1.23363	-0.201143	-0.274722	-0.669091	-0.0532113	-0.384278	0.393006	-1.00428	0.0749217	0.357906	0.235755	1.04156	0.328641	-0.706915
NM_000259	0.615637	-0.191402	-0.204422	-0.13256	0.394941	0.259448	-0.263795	-0.968575	-0.53996	0.153888	0.681566	0.703123	0.259815	-0.0591826	-0.898266	0.771429	-0.959256	-0.198982	0.765857	0.229602	0.29576	-0.38292	-0.331745
NM_000260	0.232553	-0.349029	0.0860431	0.519526	0.146367	-0.376322	0.565209	-0.0611912	-0.0701398	0.0979081	0.0139287	-0.183807	-0.269985	0.200735	0.086468	0.173153	-0.390287	-0.244293	0.146234	0.157895	0.116387	-0.153561	-0.443791
NM_000261	1.06536	1.0412	-0.490157	-0.504515	-0.23314	-0.318074	2.29168	-0.23433	-0.430153	-0.0530178	-0.131391	-0.190649	-0.74823	0.13298	-0.473503	0.97607	-0.437244	0.195718	-0.219673	-0.425861	-0.809545	-0.107819	0.104291
NM_000262	1.61662	1.06225	-1.0562	0.527441	-0.753535	-0.438223	1.6573	-0.81458	0.60067	0.00888707	0.149215	-0.739736	-0.704492	0.463741	-0.916577	-1.20085	-0.352598	-1.05827	-0.316765	0.897755	-0.286394	1.40079	0.253548
NM_000263	-0.469026	-0.14672	0.47267	0.238222	0.474895	0.11016	-0.261309	0.0408974	-0.155935	-0.0451936	0.0573184	0.0914549	0.0152291	-0.305831	-0.140357	-0.00260588	0.0673595	-0.0407308	0.0874979	0.135251	0.498326	-0.129028	-0.592545
NM_000264	0.485956	-0.0374318	-0.954639	-0.606478	0.809079	-0.197037	-0.20844	-0.719345	1.37482	0.0656523	-0.211137	0.0665971	-0.339807	-0.567803	-0.372672	1.08306	-0.345259	0.368182	0.673305	-0.586227	0.609589	-0.080477	-0.309476
NM_000265	0.526214	-0.313478	0.591595	-0.705686	0.176733	-1.08835	1.16433	0.668131	-0.0187841	-0.764242	-0.0475973	-1.11602	0.807651	-0.395169	-1.00675	0.292886	-0.324858	-0.165224	1.85497	0.446465	0.202572	-0.469752	-0.315639
NM_000266	-0.0376224	0.5747	0.700923	-0.805432	1.42594	-0.470324	0.970906	0.755123	1.22944	-1.08259	-1.34341	-1.04116	-0.543305	-0.331491	1.24401	-0.460822	-0.3439	1.83283	0.821493	-1.39346	-0.483076	-0.0222274	-1.19654
NM_000267	0.135529	0.481761	-0.731413	0.61287	-0.398507	0.21313	0.629481	-0.0883517	-0.455208	0.68248	-0.477156	0.402828	-0.0681208	-0.599617	0.24951	0.102328	0.764954	0.543213	0.251701	-1.47433	-0.0840595	-0.596506	-0.0965194
NM_000269	0.223543	-0.339322	0.132116	0.991059	0.209822	0.50693	-0.143988	-0.537387	-0.912844	0.646634	-0.0757175	-0.186239	0.570773	-0.318007	-0.673175	0.520523	0.815409	0.592874	-0.0993536	-0.63006	-0.274176	-0.0783053	-0.941109
NM_000270	0.218988	0.352011	-0.218467	-0.0327989	-0.914879	0.824983	-0.414534	0.46257	-1.45178	0.745144	0.41081	0.269743	1.02964	-0.588758	-0.91133	-0.213062	0.1893	-0.0156329	-0.0509469	0.530616	0.416535	-1.14416	0.506
NM_000271	-0.306302	-0.319848	0.257701	0.685813	-0.245137	0.148314	0.378504	-0.504243	-0.288938	0.346053	0.422377	0.231463	0.996446	0.1411	-0.123232	0.1704	0.216607	-0.724353	-0.905377	-0.407573	0.51763	-0.210962	-0.476441
NM_000272	0.134112	-0.832328	0.45085	-0.00580126	0.481032	-0.201827	0.844822	0.0894114	-0.236841	0.243871	-0.714713	0.362077	-0.235683	0.143095	0.259611	0.325316	0.35548	-1.77051	-0.43717	0.512924	-0.712647	0.168305	0.776614
NM_000273	-0.51183	0.300596	-0.201456	-0.0953091	0.0927387	0.0280974	-0.0983784	0.154279	0.313564	-0.0165397	-0.110077	0.0673281	0.561953	0.312253	-0.29658	0.448054	-0.462898	0.0418358	-0.443523	-0.154199	0.10409	-0.454905	0.420907
NM_000274	1.41739	1.0543	0.925626	-0.340769	-0.25371	0.0124805	-0.478499	-0.373343	-0.321115	-0.303507	0.497982	0.103934	0.0163114	0.752739	0.271016	0.398693	-1.63294	-0.645032	0.619243	-0.26199	0.00624311	-0.986043	-0.479015
NM_000275	-0.0833786	0.0432707	-0.2041	0.120881	0.012971	0.0366053	0.490757	-0.300653	0.214944	0.362505	0.171627	0.461019	-0.368221	-0.254666	-0.0718086	-0.146547	0.183241	0.40762	-0.0111873	0.151878	-0.71368	-0.291315	-0.211761
NM_000277	-0.482084	-0.24649	-0.31532	-0.0763074	-0.321899	0.949165	-0.186735	-0.824224	-0.423944	0.445576	0.465303	1.07908	-0.624963	-0.531608	-0.172752	-0.301849	0.00233961	1.255	-0.400289	0.209501	0.643221	-0.475212	0.33449
NM_000280	-0.608604	-0.534014	0.449818	-2.13176	-0.0549018	0.209558	-0.209558	1.1575	0.730655	-0.011537	-0.820388	-0.924365	0.0689871	0.582045	1.28715	-0.0251108	0.371914	0.263276	-0.369359	0.304338	0.26748	0.340151	-0.343275
NM_000281	-0.334138	-0.649844	0.740779	-0.0849618	-0.0303084	-0.185158	0.171781	0.41228	0.0857926	0.102435	0.630852	-0.214791	0.166168	0.179434	-0.0191795	0.0565045	0.205085	0.00735148	0.0135777	-0.469469	-0.223709	0.312109	-0.872589
NM_000282	0.0203669	-0.0436453	-0.757478	-0.491827	-0.447921	0.656447	-0.238627	-0.88692	-0.482462	0.68786	0.451709	0.843517	0.803194	0.757294	-0.39795	0.0202678	0.294771	0.541773	0.536782	-0.354345	-0.143226	-1.70274	0.333159
NM_000283	0.444059	-0.822512	0.0903502	0.235404	-0.141454	0.0386285	0.0451158	0.0481834	-0.311715	0.00179372	-0.222391	0.330124	0.449894	0.712686	-0.109193	-0.432687	-0.0179607	-0.637558	-0.137303	-0.125646	-0.0572183	0.117448	0.501952
NM_000284	-0.480798	-0.816536	-0.214307	-0.734573	-0.811304	0.480359	-0.261221	-0.664371	-0.650702	0.0314012	1.09185	0.479829	1.95453	1.07096	-0.674567	0.368274	-0.0426941	-0.487507	-0.174888	0.237414	0.316227	0.43683	-0.454203
NM_000285	0.762769	0.638092	-0.967523	0.535763	-0.928837	0.340406	0.0159236	-0.565445	-0.852988	0.845718	0.559251	0.0279592	-0.288848	-0.836192	-0.142048	0.35321	-0.0218344	-1.24965	0.742962	-0.465939	0.766459	0.715807	0.0149791
NM_000286	0.0902661	0.0217414	0.165288	-0.390788	0.426579	-0.158989	0.176637	-0.379893	0.434673	0.404112	-0.595556	0.182127	-0.0610692	0.478571	0.18258	-0.813527	-0.336607	-0.369678	0.174854	-0.0651324	-0.727347	0.591357	0.5698
NM_000287	-0.00552248	0.183069	-0.923321	-0.469062	0.584844	-0.381657	0.95184	0.454626	0.557273	-1.27906	0.56047	-0.841137	-0.168575	-0.552283	-0.670655	0.217772	0.163898	0.392723	0.747878	-0.649939	-0.0863134	-0.366586	1.57972
NM_000288	0.527002	-0.554628	-0.717137	-1.17467	-0.899327	1.13979	-1.37655	-0.378363	-1.17121	1.87176	0.866057	0.779217	0.781822	-0.592052	-0.290738	-1.06956	0.739399	1.18079	1.14334	-0.134863	0.734928	-1.09	-0.314994
NM_000289	-0.602188	-0.752765	-0.794951	0.474801	-0.381538	1.04989	-0.461463	-0.532089	-0.996118	1.14662	0.239009	0.965046	0.653847	-0.0626223	0.464966	-0.0508554	0.242308	0.247496	0.519794	-0.451817	0.485413	-1.39897	-0.00381996
NM_000290	0.058606	-0.384182	0.464307	0.909365	0.0521327	-0.0735771	-0.367635	0.51361	-0.092883	0.653072	0.316163	0.385427	-0.157586	-0.550043	-0.975856	-0.45619	-0.435135	-0.0599869	-0.949286	0.0879275	0.273692	0.148929	0.639128
NM_000291	-0.59455	-0.0975211	0.0415403	-0.757036	0.210208	-0.130254	-0.388737	0.35533	-0.174622	-0.219003	0.307377	0.0501378	1.09148	0.156501	0.609381	-0.327969	0.039085	-0.048641	0.4714	0.438565	-0.145261	-0.298535	-0.588875
NM_000292	-1.14668	-0.512839	1.00679	-1.08878	1.2628	1.54238	-0.602061	0.819685	0.567779	0.429932	-0.506575	-0.152649	0.357116	-1.39137	-0.537665	-0.463365	1.2725	0.189824	-0.23661	0.0660991	-0.00519026	0.147921	-1.01904
NM_000293	-1.54679	-1.43353	-0.754416	-0.819253	1.00347	0.676344	-1.00989	-1.20185	-1.52588	0.92703	0.826498	0.704486	1.36021	-0.715029	1.47539	-0.0293486	1.96093	2.63205	-0.436786	0.297947	0.695423	-3.33035	0.243342
NM_000294	0.154985	0.491341	-0.121556	1.61527	-0.990736	0.192897	-0.215219	1.10432	-0.93285	0.715279	-0.525894	-0.137006	-0.831753	-1.16153	0.224601	0.777936	-0.592311	0.485076	-1.14023	0.785824	0.593755	-0.346773	-0.145415
NM_000295	-0.277261	0.0906174	-0.89479	0.523892	-0.37306	1.03016	-1.06199	-1.06298	-0.106701	-0.758841	1.17286	-0.220038	0.695474	0.00767317	0.367674	-0.256206	-0.100234	0.107759	-0.420483	-0.165582	0.311	1.08538	0.305674
NM_000296	1.17211	0.836206	-0.420062	0.716813	-0.863575	-0.210785	-0.894969	-0.406421	-0.408391	-0.00604489	0.94948	-0.768886	-0.624667	-0.693473	-0.198153	1.9519	-0.0502222	-0.360251	-0.274487	1.27732	-0.279809	-0.36806	-0.0755684
NM_000297	-0.131763	-1.02169	-0.0166649	-1.43327	0.660269	0.379439	-0.0166059	-0.428494	0.259254	0.0300288	0.400305	0.435282	0.496461	0.35238	-0.481194	0.395514	-0.566479	0.302713	0.0954695	0.627648	-1.31019	0.466636	0.504952
NM_000298	-0.144118	0.370086	-0.0485072	-0.35873	0.0407521	-0.104522	0.692073	-0.00810372	-0.455732	-0.529723	0.0954244	0.242213	0.331813	0.225554	-0.178581	0.384372	-0.346738	0.0776674	0.252746	0.385758	0.178509	-0.0496805	-1.05253
NM_000299	0.505509	0.403126	-0.118914	-1.15382	-0.322906	-0.785506	0.3461	0.298808	0.700698	0.226999	0.32784	-1.30807	0.378166	0.391276	0.707106	0.103958	0.939154	-0.139119	-0.0840582	-0.539481	-0.859171	-0.400379	0.382685
NM_000300	-0.0621172	-0.264242	0.0127532	-0.996547	0.74552	-0.0693559	0.360056	0.0605787	0.126965	-0.046118	0.134802	-0.302998	0.325988	0.0988953	0.0895444	-0.285107	0.461723	-0.0150736	0.0914249	0.158627	-0.443604	0.34165	-0.523365
NM_000301	0.208368	-1.0053	0.542699	-0.349653	0.451719	0.183631	0.249519	0.0607076	0.102718	-0.0763021	-0.871512	0.186398	-0.362671	0.27697	-0.468267	-1.72037	0.047271	0.319164	0.144027	0.751189	0.999617	0.417826	-0.0877432
NM_000302	0.55954	0.462721	0.828821	-0.570142	0.565051	-0.677377	0.642004	-0.0560438	0.0879466	-0.765472	0.160053	-0.723132	0.338889	0.470948	0.076961	0.366814	0.129969	0.160161	0.19174	0.073264	0.242963	-0.41552	-2.15016
NM_000303	-0.737371	0.24861	0.542517	0.440582	0.0318855	0.212935	0.192855	-0.58299	0.333668	-0.0280287	0.170585	-0.574737	-0.129994	0.203826	-0.117886	0.544101	0.151977	0.481953	0.0770513	0.0925445	-0.829376	-0.239826	-0.484882
NM_000304	0.666749	0.0814577	0.128351	-0.451763	-0.040922	-0.287165	0.737949	0.192813	-0.0711709	-0.665291	-0.0766918	-0.447767	-0.177485	0.185727	0.268135	0.0173066	0.478332	0.031703	0.291624	0.00753846	0.0343277	-0.914415	0.010657
NM_000305	-0.527818	-0.648616	-0.647165	-0.148487	0.243484	0.391833	-0.05825	-0.614182	-0.121112	0.436866	0.276347	0.352981	0.842189	0.0744589	0.800614	-0.1064	0.439022	0.764149	-0.758412	0.266695	-0.396042	-0.562735	-0.29942
NM_000306	-0.475436	0.0770997	0.111449	0.203148	0.416529	-0.722205	0.396243	0.0543074	0.47457	0.22925	0.0215591	-0.968315	0.541356	-0.128944	0.00344842	-0.311612	-0.954885	0.804677	-0.246714	0.0501758	0.0380452	-0.115447	0.5017
NM_000307	-0.114444	-1.06578	-0.405651	0.226308	-0.104115	-0.465971	0.934425	0.866523	0.0325111	-0.972985	-0.269721	-0.200353	0.3452	-0.54449	-0.2713	-0.22005	0.101753	0.563553	0.336236	1.30975	-1.01567	0.371509	0.562756
NM_000308	-0.334854	-0.693245	0.0461304	1.01797	-1.20675	0.746392	-0.170328	-0.772888	-1.13777	0.410383	0.660363	-0.127917	0.993476	0.797505	-0.165245	-1.2547	-1.36608	-0.337865	-1.45341	0.837153	1.40021	1.41086	0.700628
NM_000309	-0.853022	-0.649051	-0.0314056	-1.1682	0.253786	0.796005	1.03649	0.112499	0.555385	-0.116846	-0.279179	0.493575	-0.271948	0.392919	-0.204604	-0.0118525	-0.509962	0.967923	-1.1865	-0.735812	0.258835	0.803603	0.347367
NM_000310	-0.645565	0.158248	-1.14559	-0.13261	0.220936	0.6058	-0.069535	-0.475379	-0.538319	0.326504	0.71777	0.591923	0.67918	0.0826801	0.452335	-0.422465	-0.672003	0.952433	-0.141647	-0.0355191	-1.23104	0.467229	0.254639
NM_000312	0.0156794	0.0773791	0.387624	0.128244	0.373673	-0.891997	0.472821	0.833411	0.502081	-0.613929	0.0778699	-0.39294	-0.356138	-0.0359134	-0.366009	-0.276236	0.380041	0.240885	0.496386	-0.55926	-0.140587	-0.0499453	-0.30314
NM_000313	-0.575275	-0.702161	-0.184879	0.428531	-0.107274	0.271399	0.365393	-0.982174	0.226181	0.349559	-0.695718	0.74488	0.386289	-0.0998796	-1.03648	-0.259785	-0.241587	0.0800373	-0.188182	1.19968	-0.142718	1.08017	0.0839978
NM_000314	-0.919603	-1.18961	-1.321	0.483182	-0.807177	0.381493	-1.15062	0.189148	-1.09658	0.480171	0.749538	1.76215	1.66568	-0.360885	-0.260029	-2.35871	0.257649	-0.0412347	0.488733	1.20507	0.44251	0.131436	1.26868
NM_000315	0.332958	0.299456	0.427311	0.510652	0.377375	-0.561926	-0.0337706	-0.10194	0.0426302	-0.347176	0.0962954	-0.350167	0.232463	0.0845667	-0.138667	-0.0972135	0.202346	-0.588541	0.56155	-0.488545	-0.193126	-0.383674	0.117142
NM_000316	-0.940222	-0.304137	1.39482	0.614653	0.80875	-1.63111	-0.228408	0.767747	1.01791	-1.42122	-0.820735	-1.08229	-0.367034	-0.419265	0.183995	0.311288	-0.890951	-0.262654	0.665962	0.163568	-0.636901	2.53727	0.538971
NM_000317	-0.884161	-0.607823	0.493106	-1.34912	-0.31719	0.758348	-0.355419	-0.465762	-0.180492	0.150183	0.543338	0.743299	1.30898	-0.462759	0.224148	-0.455285	0.116431	1.11079	-0.379687	0.365881	-0.184205	0.695173	-0.86778
NM_000318	-1.88685	-1.55326	-0.848146	-1.33112	-0.880766	1.26596	-1.39694	-0.729963	-0.623735	0.717892	2.52301	1.54797	1.61111	-0.708967	-0.56465	-0.274126	0.960575	1.74181	-0.234848	-0.0484896	0.351872	0.397409	-0.0357526
NM_000319	1.94375	1.13171	1.06412	1.1771	-0.45679	-0.715818	0.515115	-0.842111	0.536918	-1.33814	1.25274	-1.43319	-2.43597	0.794041	-1.90069	0.417957	-2.06808	-2.16895	2.46422	0.879196	-0.134068	2.13704	-0.820085
NM_000320	-0.334065	0.0594615	-0.253624	0.0374605	1.10406	-0.147321	-0.486383	0.548471	-0.00707987	-0.766092	-0.222171	-0.418142	0.309974	-0.351331	1.04373	0.210905	0.120016	0.271123	0.375575	-0.373724	-0.128847	-0.408423	-0.183575
NM_000321	-0.876641	-0.386635	-0.915667	-0.315027	-0.363015	0.0497127	0.42852	0.168616	0.448937	0.119004	-0.545133	0.491676	0.469125	0.425706	0.594601	0.528736	1.0338	0.108654	0.233173	0.669157	-2.96479	0.391357	0.20613
NM_000322	-0.338012	-0.719745	-0.123842	0.297243	0.389894	0.17006	0.179705	-0.61912	0.0320399	0.236065	0.314463	0.198404	0.136134	0.143811	0.724021	-1.05021	0.298352	-0.0181187	0.228148	0.613966	-0.376526	-0.371857	-0.344871
NM_000324	0.0296417	0.300088	0.725827	-0.236254	0.0326597	0.189102	0.2368	-0.368979	0.124556	0.324592	-0.535755	-0.764085	-0.357582	-0.284011	-0.28813	0.463815	0.41622	-1.44683	0.477183	0.467109	0.51164	-0.344837	0.327226
NM_000325	-0.28529	-0.307983	1.04335	-0.742142	0.720876	-0.00226273	0.295347	0.0217294	0.0658307	-0.518213	0.0113767	-0.257593	0.0106703	0.224806	0.321675	0.209286	-0.665153	-0.147279	0.696657	-0.302719	-0.386642	0.192582	-0.19891
NM_000326	0.254938	0.368802	-0.149501	0.0565263	0.0941843	0.0704876	-0.0903797	-0.705476	-0.158718	-0.593271	0.4786	-0.0424097	0.424597	-0.48705	0.993363	-0.800679	0.0356216	0.17729	-0.00895872	0.179389	-0.682657	0.0923906	0.492909
NM_000327	0.488249	0.0697212	-0.0375015	0.503853	0.214684	-0.265485	0.607195	0.652164	-0.0986906	-0.0891524	-0.00722012	-0.540339	-0.573609	0.6187	-0.105848	0.109638	-0.777523	0.133512	-0.0196392	0.298418	-0.226568	-0.478085	-0.476472
NM_000328	0.073935	0.293476	-0.835416	-1.78009	-0.834083	1.378	0.175301	-1.74848	-0.841012	0.220008	0.601431	1.65054	0.238101	-0.504298	-0.774487	1.37063	-0.725822	0.646589	0.474931	1.2051	0.683821	-0.829691	-0.138481
NM_000329	0.0747963	0.511282	0.660936	0.439772	0.630264	-0.779998	0.365301	0.47508	-0.310101	-0.431332	-0.678385	-0.460624	-0.606955	0.230012	1.41358	-0.270009	-0.392464	0.425685	-0.412602	-0.415762	-0.671497	0.24407	-0.0410464
NM_000330	-0.186017	-0.190887	-1.39066	-2.39983	0.33389	-0.320583	1.29882	-1.76138	0.586918	-0.184349	-0.652526	0.567094	-0.148417	0.7386	0.525757	0.806913	-0.452914	0.578129	-2.35685	0.499073	0.436895	1.88174	1.79059
NM_000331	0.0313869	0.452219	4.01406	-0.238844	-0.582418	-0.495774	0.0957187	0.971315	-1.63305	-0.840683	-0.755386	-1.04541	1.06078	1.9872	-0.777596	0.275155	-0.113008	-0.294856	0.223947	-1.33048	0.297766	-2.12762	0.825584
NM_000332	-0.047154	0.278804	-0.28157	0.618903	0.573377	-0.0424246	-0.414752	-0.144543	0.0720564	0.101013	0.22727	-0.350412	-0.380883	-0.309162	-0.507519	0.886417	0.458093	0.418097	0.219771	-0.156418	-0.57008	-0.669905	0.0210198
NM_000333	0.631551	-0.797974	0.0479309	0.180671	-1.16601	-0.600994	-0.318261	0.557431	-0.270784	0.657541	0.0748542	0.464984	-0.318781	0.51023	0.828765	-3.00805	1.06003	0.0748542	0.167914	-0.744022	-0.117459	1.63633	0.449251
NM_000334	0.168106	-0.440392	0.0443527	-0.516851	1.03865	-0.501953	0.210726	0.672259	-0.174805	-0.350714	0.177497	-0.132575	0.0861804	0.405113	-0.115922	0.457627	-0.119424	0.409654	-1.32113	0.39517	0.0562704	-0.127506	-0.320333
NM_000335	-0.409614	-0.301654	-0.451817	-0.635658	0.0683716	-0.110271	-0.175253	-0.432822	0.238321	0.317445	0.506837	0.39755	0.319922	1.10912	-0.297466	-0.840982	0.701627	0.161964	-0.676024	-0.655148	0.112546	0.809035	0.243974
NM_000336	-0.203619	-0.233691	-0.0135231	0.844893	-0.126893	-0.555221	-0.296945	0.8676	0.75247	-0.101992	-0.497265	-0.477442	0.458553	-0.206336	0.297926	-0.155761	0.129059	0.131084	-0.340111	0.379717	0.0780105	-0.618878	-0.111637
NM_000337	-0.0857198	0.291914	0.0183449	0.309415	0.53818	0.180953	-0.217067	-0.505693	-0.287437	0.492665	-0.498232	0.355721	0.167101	-0.184594	-0.0685645	-0.525545	-0.346771	0.327811	-1.0554	0.326696	0.135069	0.335817	0.295338
NM_000338	0.0293338	0.61104	-0.38827	-0.0118443	0.585268	0.238147	-0.243248	0.0949121	0.00213496	-1.15307	0.419579	-0.79676	-0.315494	0.333215	0.770571	0.568789	-1.63799	0.599682	-0.943557	0.384253	0.554072	0.0310572	0.268173
NM_000339	-0.357724	0.471565	0.781185	-0.0504297	0.237957	-0.297955	0.141124	0.790305	-0.010167	-0.235308	-0.10279	-0.161473	-0.227652	0.345193	-0.342321	0.0900932	-1.19063	-0.531668	0.0292688	0.172224	-0.356907	0.490884	0.315222
NM_000340	-0.274213	0.0388035	0.0927821	-0.00706573	0.145211	-0.365894	0.303541	0.797619	0.12124	0.0470302	-0.349695	-0.0108603	-0.451148	-0.263212	0.365029	-0.00162415	-0.161512	0.382524	-0.550962	-0.0390255	0.150889	0.152835	-0.122292
NM_000341	0.149212	-0.864851	0.0922009	-0.868282	-0.100284	0.623094	0.134032	0.261204	-0.348267	0.206401	0.0916181	0.86957	-0.69199	0.963449	0.0318501	-0.179971	-0.506944	-0.660916	1.15707	-0.782455	-0.465203	0.241341	0.648126
NM_000342	-0.0925866	0.497199	0.348312	0.460077	0.474919	0.0400971	-0.826504	-0.363995	-0.0778337	0.0723566	-0.262595	-0.401171	-0.0341154	-0.0222714	-0.656919	-0.0767592	0.395698	-0.774644	0.362728	1.56066	-0.0597255	0.0773586	-0.640281
NM_000343	0.965773	-0.1074	0.131346	0.17295	-0.30274	-0.353475	1.13799	-0.188134	0.0701294	0.42072	-0.613718	-0.133028	-0.869653	0.27235	-0.270995	0.329681	-0.633466	-0.679914	0.447389	0.0484452	0.366696	0.0902081	-0.301156
NM_000345	-0.0190935	0.00358035	0.0400568	-0.77509	-0.260523	-1.40225	-0.0952994	0.135717	0.225789	0.107044	0.569683	0.494446	-0.104637	-0.00798078	0.217246	0.170701	0.212774	0.996124	0.734771	-0.231721	-2.26167	0.919093	0.331234
NM_000346	0.454274	-0.424651	-1.25307	0.0768164	-0.836855	0.760528	-2.16764	0.0929121	-0.888694	0.984346	2.36691	0.963988	0.34167	0.484661	-0.959013	-1.11897	-0.250617	0.0618836	-0.021243	1.91725	-1.5177	-0.348917	1.28213
NM_000347	1.04281	0.0109896	-0.169467	-0.635785	-0.174307	0.0614552	0.408585	-0.229391	-0.378367	-0.126912	0.31464	0.179073	-0.150392	-0.483931	-0.0994364	-0.589113	0.00856195	-0.526424	0.0570727	0.334613	0.247953	0.0962181	0.801554
NM_000348	0.437395	0.0199475	-0.370142	0.47811	-0.611368	0.146388	-0.120158	-0.0627515	0.0966797	0.0126035	-0.0883416	0.539438	0.287415	0.749035	-0.0945426	-0.680153	-0.295511	-0.408474	-0.153556	0.566845	-0.193321	0.219008	-0.474546
NM_000349	-0.990937	-0.745757	0.956815	-1.60675	-0.145765	1.09826	-1.16024	-0.635089	-0.520733	1.13422	0.506045	0.534037	0.740965	0.289918	0.130767	1.13537	-0.229456	0.554058	0.722327	0.192003	-1.37748	0.0392414	-0.621815
NM_000350	-0.284711	-0.215572	-0.283626	0.0292924	-0.474639	0.453798	0.325824	-0.765389	-0.238202	0.435117	0.0104568	0.279123	0.0450449	-0.740891	0.641659	0.407286	-0.0596233	0.831194	0.159162	-0.163959	0.387514	-0.242312	-0.536547
NM_000351	-0.494072	-0.671839	-1.1563	0.826709	-0.579396	-0.107744	-0.671122	0.259318	-0.867354	0.117012	0.518274	-0.407899	2.19102	0.0890333	-0.141463	-0.143204	-0.618736	0.197591	-0.824186	0.539791	0.272265	-0.115956	1.78826
NM_000352	0.536618	-0.0342408	-0.699284	1.06112	-0.779453	0.176499	0.193592	-0.388275	-0.53651	-0.107357	0.255996	-0.229075	0.0404183	-0.377723	0.364471	0.0232764	-2.23389	-0.141639	1.01097	0.430395	0.385128	0.51379	0.535165
NM_000353	0.914225	1.4651	-0.812581	-0.639831	-0.536071	-0.105607	-0.156733	-0.378186	-0.595118	0.141397	0.528476	0.106145	-0.558462	0.187256	-0.165382	0.208382	-0.33732	-1.3402	1.46126	-0.705389	0.666421	-0.0270013	0.67922
NM_000354	-0.111564	0.110322	-0.141781	-0.556196	0.82223	0.533059	0.126677	-0.114962	-0.0934263	-0.116799	-0.251451	-0.219793	-0.142396	-0.159698	-0.0833684	-0.0510591	0.183273	0.218519	-0.114904	0.813323	-0.643366	-0.191791	0.185152
NM_000355	0.10337	0.0943283	-0.0902918	0.0920484	-0.106002	0.0523487	-0.138453	-0.211773	0.341721	-0.0889045	0.202394	-0.381487	0.579123	0.751479	-0.053023	0.630779	0.214264	-0.333788	-0.0992259	-0.214472	-0.679779	-0.467422	-0.197235
NM_000356	0.837761	0.644219	-0.46782	0.413955	-0.278089	-0.376898	1.863	-0.320976	-0.00101332	0.00838169	0.0886579	-0.541482	-0.759434	0.0366128	0.334171	0.577909	-0.465772	-1.70265	0.823715	-0.206803	-0.343103	0.299183	-0.463527
NM_000358	-1.1151	-1.12648	0.508362	-1.12793	-0.455388	1.16742	-1.08478	-1.15964	-0.851872	0.471512	1.24161	0.048687	0.990722	-0.28434	-0.678049	-0.529748	-0.235451	-0.506969	-0.803803	1.41556	1.374	1.37111	1.37058
NM_000359	0.379484	0.158702	-0.074723	-0.343957	-0.486347	-0.152896	0.374909	-0.761815	0.173838	-0.195924	-0.474783	-0.164233	0.966311	0.210835	0.199697	0.660007	-0.114034	-0.0233681	0.0246992	-0.314981	-0.921071	1.23643	-0.356775
NM_000360	0.0832748	0.34246	0.335081	-0.421323	0.588156	-0.428588	0.147095	0.227232	0.190411	-0.461544	-0.175458	-0.446047	-0.116429	-0.188393	0.250977	0.427957	-0.414125	-0.131651	-0.0724519	-0.320871	-0.0860877	0.268471	0.401855
NM_000361	-0.82577	-0.489886	0.169364	0.0892715	-0.0716803	0.362184	-0.127656	-0.293669	-0.0689647	0.0926545	0.10208	0.205435	0.825374	-0.602948	0.848769	-0.145713	0.00724013	0.299186	0.0661341	-0.786979	-0.0261946	0.445276	-0.0735078
NM_000362	-0.109821	-1.59947	-0.853886	-0.474655	-0.651373	0.599728	-0.688458	-1.2591	-0.828904	0.733526	1.49955	0.292199	2.00746	0.448091	0.067417	0.318689	-4.08674	0.170397	0.891202	0.316478	1.0189	0.946296	1.24248
NM_000363	0.204237	0.941637	-0.721033	0.7308	-0.304362	0.181219	0.398689	-0.159335	-0.0755857	0.263935	0.207321	0.257711	-0.519518	-0.161725	-0.131458	-0.142488	0.0140211	-1.14573	0.433968	-0.818278	-0.23261	0.81968	-0.0410994
NM_000364	0.282823	0.168906	-0.347215	0.0473684	-0.222521	0.225413	-0.173175	-0.207194	0.238607	0.332822	0.454468	-0.186046	-0.424928	-0.198403	0.369145	-0.213822	-0.396121	-0.253828	0.931656	-0.362115	0.0641714	0.203041	-0.333051
NM_000365	0.199483	-0.282458	-0.786014	0.663405	-0.533296	0.420513	-0.510043	-0.789201	-0.429975	0.712096	0.624214	0.799776	-0.566713	-0.0902867	-1.00789	0.748538	-1.20275	-0.143381	0.0536387	1.41487	-0.234734	0.36975	0.570462
NM_000366	-0.224123	-0.868607	0.631457	-0.658653	-0.0762236	0.28027	-0.478265	-0.20169	0.612703	0.348635	0.411008	0.25298	0.136976	0.631076	-0.409688	-0.485001	-0.0671078	-0.0930707	0.0129078	-0.682596	-0.142706	1.43649	-0.366773
NM_000367	-0.175627	-0.31042	-0.403842	0.138375	0.285861	0.0941864	0.218395	0.438617	-0.184274	0.0665226	-0.183012	0.11673	0.0136359	-0.34031	-0.315942	0.00181605	0.291126	0.440224	0.131263	0.202746	0.0706153	-0.369476	-0.22721
NM_000368	0.259363	0.30905	-0.667293	0.219784	-0.0129611	-0.0849332	-0.241979	-0.0421124	-0.267693	0.471103	0.665572	-0.149783	0.00588919	0.464866	0.770515	0.184971	0.246003	0.471965	-0.601945	-0.0624729	-2.15786	0.238126	-0.0181716
NM_000369	0.724084	-0.0439499	0.482393	-0.0232299	0.397063	-0.600609	1.00523	-0.0240222	0.0498263	-0.224366	-0.0456259	-0.286456	-0.358874	0.200922	-0.148054	-0.210595	-0.0511092	0.0269006	-0.242157	0.30586	-0.318007	-0.172266	-0.442961
NM_000370	-0.235677	0.253441	0.113343	-0.0403224	0.212103	0.0301849	-0.0557897	0.251847	0.883609	0.0350548	-0.156634	-0.0597083	-0.966234	0.256042	0.294235	-0.0430325	0.23046	-0.305859	0.095966	0.0727356	-0.72717	0.292517	-0.431111
NM_000371	0.0586282	-0.597493	0.591661	-0.180026	0.709825	-0.454519	0.441477	0.371144	0.279862	-0.416614	-0.127966	-0.181625	-0.0208955	1.06381	0.425804	-0.226486	-0.102519	-0.331437	-0.156994	-0.177487	-0.467241	-0.190692	-0.310215
NM_000372	0.28491	0.764085	-0.484814	0.4909	-0.282025	0.270067	0.136055	0.185561	0.0734051	-0.71018	0.242809	0.590436	-0.575909	0.000313152	-0.222707	0.170109	-1.05127	0.235056	-0.889381	0.231633	0.293606	0.619129	-0.371793
NM_000373	-0.358772	0.21179	0.958252	0.354129	1.70872	0.204627	-0.646339	-0.051077	-0.0969672	-2.7362	-0.699794	-0.633997	-0.338421	-0.0302522	0.53015	0.660038	-1.57219	3.18708	0.664064	-2.18906	-0.138309	0.333075	0.679442
NM_000374	-0.0115354	0.628522	-0.191609	0.595955	-1.31685	0.3306	-1.0735	-1.01121	-1.45306	0.812198	1.32459	0.818343	0.647306	-0.499112	-1.05458	1.03081	1.07611	-0.595153	-0.712858	-0.15651	0.513105	-0.155912	0.454341
NM_000375	-0.598056	-0.0978108	-1.29421	1.26743	-0.837444	0.0896248	0.164019	0.754565	-0.30837	0.299968	0.630985	0.173738	-0.354458	1.61091	-1.35032	-0.327805	-0.0582981	0.191387	-1.14555	-0.0710421	0.399966	-0.281879	1.14265
NM_000376	-0.0757635	-0.0717751	-0.313787	0.453546	0.539939	-0.34855	-1.05183	0.38317	-0.0478267	-0.356403	0.113768	0.149789	0.294391	-0.00337915	-0.491111	0.124732	0.250642	0.1194	0.486766	0.00290263	-0.453128	0.395576	-0.101063
NM_000377	0.217304	-0.133202	-0.298918	0.0513668	-0.0545742	0.0628251	-0.093075	-0.250327	0.689047	-0.347603	0.0879051	-0.949076	-0.061469	-0.540306	-0.00943702	-0.156372	-0.190884	0.0777641	-0.231358	0.209057	0.79718	0.983628	0.140523
NM_000378	-0.285531	-0.0359335	0.419884	-0.409559	0.111701	0.282142	0.30462	-0.380441	0.0496945	-0.0573973	-0.563035	0.614055	-0.0113342	0.615894	0.387087	-0.184608	0.179255	-0.0871489	-1.34882	0.0801234	0.398859	0.000210246	-0.0797191
NM_000379	-2.09244	-0.685429	-0.295027	0.30976	-0.619428	-0.853339	-0.964043	0.756405	-0.641853	-0.245056	0.888767	-0.917504	2.30457	-1.34024	-0.537231	0.518316	0.281867	1.16059	1.15417	-1.26033	0.181685	0.904647	1.99115
NM_000380	-1.09519	-0.299645	-0.0454305	-1.15844	-0.843756	0.640699	-1.00275	-0.317635	-0.891148	0.512193	1.30174	0.495646	1.31495	-0.117256	-0.766512	-0.654492	0.172077	0.642686	-0.969837	-1.14004	0.048168	3.33549	0.838465
NM_000382	-0.98591	-0.716415	0.155854	0.410649	-0.128155	0.330231	-0.606207	-0.929259	-0.0763605	0.314847	0.735113	0.644714	0.834149	0.172874	0.0407593	1.16283	0.19546	0.219243	-0.805467	0.0509627	0.020525	-0.325023	-0.715409
NM_000383	0.300781	0.411419	1.04373	0.250317	0.712091	-1.06495	0.62148	1.24605	1.06851	-1.18674	-0.628471	-1.44632	-0.308157	0.242178	0.909421	-0.362257	0.744907	0.793371	-0.0679104	-0.777903	-1.51549	-0.34974	-0.636307
NM_000384	-0.388637	0.499007	-0.798446	-0.351771	-0.247166	0.592106	0.534447	-0.157628	-0.14445	0.684123	-0.329136	0.617656	-0.14721	-0.243795	0.579035	-1.13305	0.533309	0.229863	-0.309121	-0.788515	0.0767996	0.588577	0.104005
NM_000385	-0.0427721	0.263574	0.376256	0.0779399	0.26166	-0.171776	-0.449976	-0.300253	0.58163	-0.173556	0.340159	-1.34722	-0.504003	-0.325918	0.410655	-0.454839	-0.0916818	0.16098	0.619469	0.458512	0.223779	0.00673565	0.0806453
NM_000386	0.0367854	0.00282393	-1.01734	-0.20491	-0.166462	0.570426	-0.609266	-0.656851	-0.870779	0.782027	0.577103	0.39545	0.923739	-0.44853	-0.35448	-0.911128	0.0156014	-0.725886	0.0157273	-0.196035	1.25888	1.37443	0.20868
NM_000387	0.00309835	-0.0858783	-0.0340925	0.605849	-0.246315	0.402844	-1.34487	-0.571561	-0.49689	0.631245	-0.003562	0.397415	0.518282	0.213025	-0.15334	0.610022	-0.42117	0.0776116	0.313842	-1.00691	0.532638	-0.233157	0.29188
NM_000388	-0.797366	0.0433887	0.00882972	-0.150508	0.359155	-0.443238	-0.280747	-0.114808	0.671841	0.00669597	-0.168759	0.23349	0.372033	-0.158404	0.0332276	0.54496	-0.696677	0.264328	0.276737	0.269176	-0.869421	0.239087	0.356978
NM_000389	-1.3643	-1.02299	1.54589	2.61209	-1.47038	-0.910643	-1.8756	2.51585	-0.220277	-1.3459	0.266347	-1.80674	2.17115	1.87061	-2.13308	-1.36174	2.33452	-0.53637	-1.56507	0.0721455	0.603105	0.906706	0.714674
NM_000390	-0.283432	0.064302	0.188884	0.478083	-0.268974	-0.251859	0.721853	0.305172	-0.17933	-0.438416	0.115254	-0.0489984	0.194521	-0.342667	-0.0938005	0.924874	-0.29639	-0.0892506	-0.337675	0.000403141	-0.154499	-0.56501	0.356954
NM_000391	0.148913	-0.306553	1.14753	-0.655986	-0.863279	0.26854	-1.28913	-0.352736	-0.0750739	0.127123	0.798635	-1.02952	1.50985	-1.34709	-1.16472	-0.458986	-0.778821	-0.617763	0.496593	0.93637	1.56834	1.04224	0.895525
NM_000392	1.03954	0.810531	-0.735917	1.35209	-1.41664	0.113548	1.1489	-2.06955	-0.462547	0.316128	1.03308	0.198939	-0.436012	-0.128523	-0.725733	0.286658	-3.44858	-0.842009	-1.35928	2.08632	1.53926	0.203215	1.49659
NM_000393	-0.537387	-0.0291847	0.568903	-1.08639	1.7323	-0.966276	1.22409	2.22544	3.08166	-1.42119	-1.80857	-0.692574	-1.28143	1.12548	0.0890798	-0.0247832	-0.357489	0.173213	-0.497364	-0.783145	-0.776091	0.0894684	-0.0477593
NM_000394	-0.196323	-0.0054045	0.685068	-0.169492	0.324141	-1.08436	0.00541794	-0.235624	0.330996	-0.183691	-0.0149893	0.189075	0.0534698	-0.0376767	-0.468701	0.351534	0.357106	0.00793208	-1.1647	0.454437	0.0800202	-0.10543	0.8272
NM_000395	-0.0285032	-0.586607	1.23987	-0.127054	1.28011	-0.916669	0.138431	1.12466	1.75029	-0.97261	-1.27507	-0.892222	-0.845786	-0.514934	0.562736	-0.121914	0.355189	0.296273	0.238414	0.13526	-0.383752	-0.45547	-0.000642266
NM_000396	0.0537248	-0.85978	-0.635406	-0.383529	-0.344337	0.0937808	-0.25515	-0.450992	-0.299024	0.159641	1.27317	0.5178	0.690994	0.351996	-0.286673	0.487869	-0.213107	-0.596475	0.0680715	0.814877	0.375491	-0.768783	0.205837
NM_000397	-0.365995	0.305144	-0.198584	-0.67436	-0.129312	-0.420611	-0.252483	-0.374586	-0.0691216	0.441091	0.588024	0.0171723	0.404828	-0.035836	0.291997	0.925105	0.191444	-0.110301	-0.267662	-0.292391	0.329609	0.586961	-0.890134
NM_000398	0.514006	0.0212502	-0.231406	-0.302776	0.0938923	-0.830958	-0.217529	0.209869	0.189615	0.124658	0.305782	-0.340783	0.376069	0.614654	0.591938	-0.194445	0.263251	0.186924	-0.406053	0.245591	-0.848448	-0.660342	0.295242
NM_000399	0.267944	-0.0428374	0.41022	-0.483969	-0.201898	0.95288	-0.349559	-0.630768	-0.74276	-0.593996	0.77379	0.368863	-0.163878	1.54078	-0.316739	0.600866	-0.591722	-0.431041	-0.300286	0.155507	-0.57989	0.298661	0.0598299
NM_000400	0.599897	0.741448	-0.433596	0.66845	-0.615727	-0.0316019	0.769413	-0.393163	-0.401493	0.223698	-0.0586607	-0.134988	-0.173973	-0.0440336	0.0724372	0.834638	-0.177641	-0.0861609	-0.762054	0.661276	0.22597	-0.658494	-0.82564
NM_000401	-0.20622	0.0398975	0.0122376	0.121082	-0.236875	0.64659	-0.0274666	-1.17473	-0.783253	0.467082	0.303806	0.0315974	0.326232	-0.376352	0.543978	0.864248	-0.98664	0.0241539	0.107792	-0.135474	0.44048	-0.671134	0.668969
NM_000402	0.370628	-0.52069	0.588036	0.0244268	0.328443	0.419443	-0.490326	0.340448	-0.305132	-0.326066	-0.679553	-0.0902836	0.0682446	0.446259	0.269779	-0.565282	-0.401071	-1.12181	-0.0363808	0.399825	0.134866	0.633276	0.512921
NM_000403	0.228988	0.996021	-0.460484	1.63308	-1.20699	-0.515806	1.37611	0.375386	-0.741588	-0.342446	0.88707	-0.6915	0.461818	-1.10251	-0.513246	-0.335774	-0.0504786	0.0629086	0.211689	-0.507204	0.685158	-0.154645	-0.295561
NM_000404	0.894126	0.255142	0.0199957	0.273826	-1.24636	0.210923	2.35646	-0.452002	-0.520992	-0.151404	0.122964	-0.417074	-0.17728	-0.939064	-0.338983	0.0887719	-0.051499	-0.350197	0.114276	0.762738	0.516196	-0.421572	-0.548995
NM_000405	0.188157	0.47593	0.261344	0.449701	0.0630709	-3.88603	-0.414811	-0.291755	-0.148929	0.135822	0.500494	-0.0730571	0.47027	0.660685	-0.0869652	0.643464	0.494465	-0.714066	1.25499	-3.04069	1.27253	1.11623	0.669143
NM_000406	0.0712575	0.118465	0.0293199	0.116473	0.775081	-0.169909	0.229089	-0.1015	0.156091	-0.363255	0.0500895	-0.00122986	-0.127412	-0.0717282	-0.0300173	-0.687032	0.0357117	0.202492	-0.195271	-0.240168	-0.132534	0.0937059	0.24228
NM_000407	0.100716	0.412573	1.21905	-0.0390088	0.536132	-0.932945	0.168351	0.653095	1.04285	-0.815727	-0.9964	-1.53973	-0.83663	0.603585	-0.964082	1.33668	-0.459352	-0.323637	-0.0687299	0.763204	-0.603502	0.285395	0.458111
NM_000408	0.664491	-0.558145	-0.598054	-0.182063	-0.900255	0.633689	0.459202	-0.646514	-0.339705	0.386041	1.19987	0.817504	-0.338007	0.649249	-2.14783	0.672134	-1.76436	-0.401611	1.26015	0.110625	0.662296	0.29095	0.0703433
NM_000409	0.193906	-0.0354951	-0.148803	0.739752	-0.301498	0.00730036	0.243045	-0.0292274	-0.0457525	0.132921	0.258718	0.220504	-0.646131	-0.0756201	0.303361	-0.346852	0.155456	-0.646259	0.546525	-0.0478424	-0.130983	-0.284519	-0.0625056
NM_000410	0.218896	0.00823199	-0.302083	0.231042	0.303182	-0.247698	-0.225557	0.558769	-0.195322	-0.222957	0.0913066	0.0159637	0.415361	0.475726	-0.0429266	0.14731	0.170157	-0.572774	-0.00644236	-0.36993	-0.509158	-0.17865	0.237553
NM_000411	0.0348512	0.537889	-0.551514	0.267144	0.509322	-0.0579469	-0.224248	0.232985	-0.282259	-1.04134	0.0335942	0.101089	0.311138	0.57561	-0.170993	0.527585	0.16042	-0.459674	-0.563669	0.0366923	0.129771	0.293217	-0.399666
NM_000412	1.0422	0.761012	-0.0753204	-0.533928	-0.226079	-1.04579	0.361945	-0.814724	0.196546	-0.00504418	0.291984	0.0224019	-0.617729	-0.338477	-0.395157	-0.375571	-1.09475	-0.0548643	0.51372	0.92424	0.96754	0.226664	0.269183
NM_000413	0.346438	-0.71887	0.229415	0.457576	0.721971	-0.24032	0.155638	-0.175393	0.45829	-0.484363	0.0160391	-0.141612	-0.0156131	0.0490543	0.496847	-0.709289	0.683174	0.0579906	-0.300785	-0.288172	-0.525447	-0.0754995	0.00293
NM_000414	0.686242	-0.154491	-0.787478	0.855368	-0.375338	-0.011268	0.963378	-0.99416	-0.99942	-0.0688679	0.49325	0.66588	0.864891	-0.365215	-0.497806	0.0327009	0.0871139	-0.00212069	-1.1543	-0.0317681	0.774632	-0.533428	0.552201
NM_000415	0.288919	-0.618748	0.431934	-0.203433	1.30603	-0.656276	0.652889	0.996056	1.0502	-0.832383	-1.08191	-0.778953	-0.794997	-0.230723	0.172838	-0.00737651	0.834549	0.237557	1.06026	-0.588967	0.171374	-0.44975	-0.959085
NM_000416	-0.840345	-0.692367	1.36414	-1.23761	-0.459257	0.534203	-0.375663	-0.671268	-0.603561	0.208562	0.888817	0.753575	1.37976	0.778615	0.0560664	0.136909	-0.397069	-1.78892	-0.495857	-0.598433	0.308192	0.481999	1.26951
NM_000417	-0.109021	-0.227338	0.579149	-0.055257	0.496805	0.143234	0.0081797	0.508639	-0.221854	-0.248697	0.131266	-0.00322738	-0.0305478	-0.0967486	-0.0907124	0.300768	-0.460818	0.160147	0.0575529	0.0322609	-0.425065	0.130173	-0.578889
NM_000418	0.0647321	-0.214862	1.64906	1.40083	-1.97436	0.334187	-1.18726	1.65831	-1.36214	0.263809	0.912446	-0.357154	0.610489	-0.514328	-1.85325	-1.60766	-2.09363	-0.562607	-0.0627232	2.02812	1.75482	0.30196	0.811223
NM_000419	-0.478777	1.77484	-0.122456	0.881186	0.107731	-0.805993	1.53998	1.1808	1.64519	0.161332	-0.808065	-2.1971	-2.65224	-0.690225	-0.894373	1.89049	-0.985288	0.181021	-1.28308	1.36498	1.80682	-1.67309	0.0563153
NM_000420	0.479246	0.0309634	-0.162053	-0.211897	0.234221	-0.0222802	0.359318	-0.229671	-0.43657	0.215583	0.156304	0.0514399	0.149621	-0.249218	0.404191	-0.525446	0.0414243	-0.100532	0.0189975	-0.0775606	-0.0151047	-0.536414	0.425438
NM_000421	0.73362	0.230326	0.34052	-0.00819698	0.103161	0.795351	0.0474159	0.883219	-0.697221	1.26053	-0.249408	0.46127	-0.688296	-0.640952	-0.0337648	-0.462153	-0.445702	-0.333046	-0.354179	0.486836	-0.253292	-0.198108	-0.977935
NM_000422	-0.773416	-0.271689	-0.631915	2.76954	-0.842574	-1.71078	-0.896559	2.43713	-0.749976	-1.10231	0.682821	-1.20022	2.106	-0.27726	-0.741059	-0.0172065	-0.204233	0.499223	-0.331278	0.43781	0.197773	0.226531	0.393643
NM_000423	0.623634	0.336454	-0.0559754	-0.46297	-0.462089	-0.0285169	0.117697	0.300066	-0.259253	-0.15003	0.150665	0.0768683	-0.0716197	0.0603199	0.142348	0.0516724	0.466228	-0.414228	0.564371	-0.480966	0.208165	0.189925	-0.902764
NM_000424	0.917695	0.560788	-0.817907	0.827806	-0.217164	-0.379847	0.908939	-0.0961673	0.201437	-0.29661	0.0116292	-0.734373	-0.66044	0.217231	-0.536423	0.713046	0.0671121	-0.0614427	0.271175	-0.0533107	0.382811	-0.266057	-0.959927
NM_000426	0.475471	0.542784	0.544082	-0.194622	-0.556341	0.451739	0.0933856	-0.868348	-0.441915	0.425082	-0.594646	0.361841	0.351441	-0.366909	-0.40179	-0.0064002	-0.12948	-0.0869773	-1.37107	0.119573	0.562743	1.10187	-0.0115106
NM_000427	0.491116	0.659957	-0.575833	1.00591	-0.0478406	-0.893391	0.395032	0.214075	-0.339062	0.148361	-0.469267	-0.300937	-0.277761	0.292511	-0.16659	1.33428	-0.0988584	-0.129441	0.299576	-0.785955	0.535257	-1.01836	-0.272775
NM_000428	0.731444	0.650949	0.745791	0.172265	0.171497	-0.94549	1.31529	0.0834739	0.928872	-0.861409	-0.816008	-0.999756	-1.01345	-1.00148	-0.0088267	0.0502399	-0.555969	-0.489672	0.208672	0.900443	0.407287	-0.0643057	0.390148
NM_000429	1.78615	1.5911	-0.0834852	0.067406	-0.467401	-0.345015	0.419115	-0.43137	-0.887783	0.0366954	0.308047	-0.12631	-1.45622	-0.705046	-1.37302	0.689396	-0.0582823	0.62005	-0.0300669	1.58686	-1.40883	0.39083	-0.122823
NM_000430	-1.37244	-1.1443	-0.685532	1.37717	-1.49874	-0.231883	-0.948101	-1.21917	-1.66279	0.37332	1.90656	2.26298	1.51615	-0.635842	-1.06956	0.0855425	0.197577	0.543219	1.30387	-0.0648789	1.05135	-0.461242	0.37675
NM_000431	1.00153	0.604639	-0.15304	0.435004	-0.133576	0.11662	0.0144448	-0.678077	-0.777016	0.00847016	0.191415	-0.341333	-0.316974	0.706913	-0.245124	0.701366	-0.138601	-0.432512	0.39398	0.140546	0.327883	-0.566493	-0.860069
NM_000432	0.0781813	0.784188	-0.475775	0.0240577	0.205509	-0.340943	-0.232381	-0.0880427	0.208171	-0.317379	-1.13767	0.247099	0.560654	0.393693	-0.131227	-0.580134	0.534889	-0.280583	0.115744	0.218235	0.108671	0.0969471	0.00809448
NM_000433	-1.84801	0.154764	1.09856	-0.171067	1.55994	-0.46145	0.334434	1.07518	0.367899	-0.913233	0.0290044	-0.871098	1.38258	-1.00148	1.07048	-2.63703	-1.49609	-0.283416	-0.348049	1.14436	0.98984	0.629005	0.194889
NM_000434	-0.0126607	-0.20888	0.458385	0.128682	1.06395	-0.334153	-0.0521824	0.238231	0.174684	-0.563729	-0.107275	-0.273193	0.513064	1.17091	0.016101	-0.89864	0.0696165	-0.165586	-0.519418	-0.783789	-0.27499	0.218973	0.141896
NM_000435	-0.1641	-0.00315442	0.0403241	0.113812	-0.0288511	0.14925	0.0917926	0.411999	0.544748	0.188271	-0.23094	-0.221034	-0.352462	0.0639266	0.322359	-0.183236	-0.162206	-0.247712	-0.836207	0.269102	-0.285944	0.382618	0.137643
NM_000436	-0.342882	-1.09206	0.101474	-0.206584	0.18755	0.0658489	-0.183353	-0.0489488	-0.049263	-0.384328	0.478021	0.59924	0.887292	0.107327	0.21711	-0.601395	-0.145897	-0.3216	-0.920183	0.0563	0.23746	0.545261	0.813608
NM_000437	-0.257592	0.226084	1.55604	0.334382	2.13996	-1.64911	1.05527	1.40125	1.86927	-1.84186	-1.74709	-1.7078	-0.228111	-0.655883	2.15444	-1.19535	1.86724	1.83163	-0.502332	-1.68875	-1.59752	-1.17099	-0.193195
NM_000438	0.332765	-0.255657	0.941881	-0.368989	-0.0405924	-1.7971	0.463512	-0.10705	0.302034	-0.443587	0.0122069	0.0571554	0.175891	0.791815	0.121221	0.0562813	0.0776304	-0.68801	0.15419	0.361834	-0.176322	0.445478	-0.416591
NM_000439	0.14623	0.339531	0.271116	-0.132117	-0.20144	-0.0278208	-0.129335	-0.802587	-0.0623748	-0.230441	0.189602	-0.308722	0.210346	-0.318094	1.13731	-0.620243	0.267346	0.26556	-0.503441	-0.196005	-0.154908	-0.0209062	0.881391
NM_000440	0.184045	-0.401386	-0.851535	-0.756802	-0.512964	1.12322	0.397196	0.236511	-0.619501	0.55497	-0.000985564	0.54621	0.488691	0.284693	0.0802385	-0.418934	-1.76262	-0.473814	0.413067	-0.00706549	0.401132	0.193067	0.902573
NM_000441	0.600779	0.453662	1.19276	0.484789	1.02914	-1.11825	0.908042	1.32037	1.29632	-1.72927	-1.19669	-1.76149	-0.450303	0.478679	1.31415	-0.23961	1.17411	0.966132	-0.0740103	-1.2357	-1.81845	-0.15331	-1.44185
NM_000442	0.703185	0.215077	-0.0514364	-0.781163	-0.373201	0.132826	1.30962	-0.730972	-0.304654	-0.513398	-0.0419494	-0.392395	0.748257	-0.96045	-0.306698	0.430339	-0.560326	-0.609066	0.208718	-0.146054	0.679681	0.595663	0.748401
NM_000444	0.22973	-0.0161998	0.253272	0.286799	0.145858	-0.140972	0.0984079	0.148437	-0.138724	-0.244004	0.211302	0.374044	-0.461677	-0.00570731	-0.415247	0.112221	0.0334243	-0.645919	-0.153096	-0.465291	-0.0075021	0.532876	0.267967
NM_000445	-0.0249981	-1.36559	0.387284	0.724776	-0.132259	-0.0719791	-0.175404	-0.0332352	0.359648	-0.498478	0.3787	-0.336247	0.612019	1.14323	-0.642763	-0.0696548	0.394239	-0.075497	0.067591	0.377632	0.0542349	-0.750084	-0.323157
NM_000446	-0.522751	0.59039	1.44329	-0.352468	2.12161	-2.33115	1.58859	2.43609	2.82797	-2.57041	-2.3253	-1.86025	-1.84712	-0.791628	3.01733	-0.16318	1.18308	0.554512	0.118857	-0.999957	-1.18982	-0.166097	-0.761596
NM_000448	0.224831	0.0347728	0.380227	0.148959	-0.0773124	0.651116	0.393789	-0.127587	0.371893	-1.10849	-0.917561	-0.146915	-0.0144578	0.452691	-0.362289	-0.380359	-0.539252	-0.306534	-0.00942642	0.456951	-0.338559	-0.12627	1.33978
NM_000449	-1.01613	-0.971673	-0.40111	-1.26369	0.144356	0.646967	-0.348508	-0.162554	-0.148473	0.90579	1.00954	0.664225	0.985907	0.127131	0.297977	-1.99392	0.599557	-0.0558296	-0.905567	0.60813	1.05773	-0.476002	0.696148
NM_000450	-0.340264	0.68521	0.417845	0.182708	0.406292	-0.0935843	0.211676	-0.27387	-0.0397121	-0.179392	-0.172256	-0.338055	-0.0521037	-0.382493	-0.723702	0.552007	0.193126	-0.376334	-0.385059	0.0958771	0.414048	0.00234553	0.195688
NM_000451	-0.549715	-0.0477086	0.959446	-0.029523	1.98144	-1.43344	1.2444	1.81012	2.03468	-2.01745	-1.6865	-1.53893	-1.07187	0.110234	3.11981	-0.362845	0.363338	0.902222	0.433131	-0.993019	-1.40322	-0.734357	-1.09025
NM_000452	0.441436	-0.235721	0.630266	0.162582	0.0892167	-0.975581	0.583517	0.0193077	-0.0548763	-0.452092	-0.010029	-0.0840286	0.09916	0.555729	-0.73316	0.600727	0.41505	-0.0885331	0.374835	0.153843	-0.343424	-0.698995	-0.44923
NM_000453	0.239675	-0.0288889	-0.0295772	-0.0470934	-0.0316499	0.0618496	0.059689	0.181803	0.0376275	-0.175965	-0.135298	-0.347215	0.232365	0.761272	0.0537446	-0.328496	-0.0423985	0.00406866	-0.014194	0.0798303	-0.439114	-0.167853	0.0758186
NM_000454	0.765633	0.584413	0.465043	-0.443254	-0.467076	0.0190857	1.29205	-0.686832	-0.241804	0.38334	0.533759	1.05142	0.0490622	-0.919556	1.01636	0.342569	-1.78455	-1.28149	-0.359492	0.557027	0.393935	-0.98115	-0.288482
NM_000455	-0.143039	-0.296992	0.580155	-0.216359	1.06518	0.000664606	0.258441	-0.3258	0.141281	-0.0765019	0.198441	-0.417526	-0.436125	0.33736	-0.0599895	-0.00972675	-0.228591	-0.265845	-0.777364	0.27087	0.779403	-0.784035	0.406106
NM_000456	-0.217815	-0.439817	-0.151156	0.0574033	0.0433223	0.329875	0.0720466	-0.195516	0.432344	-0.168742	-0.255831	0.177294	0.242294	0.286569	0.420602	0.297289	0.190203	-0.867179	-0.640941	0.0670652	-0.395259	0.429999	0.28595
NM_000458	0.206013	-0.0194523	0.000212654	0.206743	0.0804291	0.494493	-0.111909	-0.167921	0.281528	0.0262662	-0.308978	0.183524	-0.393952	0.210076	0.13251	-0.463019	0.169206	0.0371441	-0.342148	-0.225645	-0.263879	0.416165	-0.147407
NM_000459	-0.603351	-0.00632484	-0.408313	0.357733	-0.151308	-0.478701	-0.173847	0.552889	0.367122	-0.0958594	-0.106923	0.628385	0.0137764	0.467334	0.650594	-0.15098	0.441469	0.55585	0.108471	-0.541842	-0.83571	-0.96273	0.372266
NM_000460	0.253272	-0.0663887	0.492184	-0.314877	0.337971	-0.288681	0.296186	0.167884	0.522228	-0.138	-0.440656	-0.147222	-0.084192	0.618052	0.370799	-0.101739	-0.0734848	-0.379301	0.100111	-0.0959072	-0.148682	-0.625959	-0.253598
NM_000461	-0.228542	0.392736	-0.271127	-0.317191	0.368805	0.734514	0.220799	-0.620122	0.376935	0.923461	-0.781631	-0.28827	-0.68705	0.0471556	-0.333444	-0.840806	0.727562	0.444777	0.680205	0.466727	0.261898	-0.0359365	-1.24146
NM_000463	-0.743477	0.180118	0.710815	0.0937086	-0.777184	0.249255	0.61111	-1.74325	0.591871	-0.109827	-0.0598894	-1.37331	-0.279035	-0.053478	0.399113	0.0973719	0.304329	-0.233569	0.471144	-0.867783	0.237184	1.60423	0.690552
NM_000465	-1.0017	-0.344784	-0.229346	-0.697861	0.611119	0.130078	0.0906922	0.57877	-0.0546916	0.648474	0.216824	0.722133	0.451665	0.0273929	0.556191	-1.33471	-0.394859	0.253325	0.111041	0.295237	-0.209034	-1.09161	0.665666
NM_000466	0.342618	0.00276324	0.0812874	0.0759489	0.150065	-0.110143	0.0742267	-0.406624	0.154372	0.296297	-0.508154	0.736409	-0.83847	-0.56148	0.334545	0.498451	-0.164687	0.203508	-0.137467	0.102357	0.23823	-0.142829	-0.421224
NM_000474	-0.172065	0.00316719	0.317932	0.334211	-0.25646	-0.171886	0.538078	1.47132	0.465977	0.0126763	-0.530505	-0.551174	-0.394717	0.320914	0.15897	-0.271338	0.259729	0.22461	-0.230089	-0.16551	0.103807	-0.762663	-0.704983
NM_000475	0.227242	-0.13131	-0.729701	0.185292	0.612323	-0.0535212	0.462519	-0.0209668	-0.148178	0.235108	-0.448725	-0.613418	-0.071722	0.226237	0.643393	-1.58009	0.541465	0.308415	0.185651	0.297251	-0.162922	0.235108	-0.199457
NM_000476	0.284562	-0.307799	0.109949	0.211786	-0.0279509	-0.202945	0.702999	-0.0414903	0.0961228	-0.442101	0.30643	0.267271	-0.0433617	0.518456	-0.0752004	-0.0448751	0.0764133	-0.18505	-0.479544	-0.431713	-0.342589	0.260825	-0.210196
NM_000477	0.0712297	-0.724115	-0.0626227	-0.735875	-0.171074	0.72239	-0.655009	-0.00478017	0.12715	-0.0077067	-0.457315	0.825498	0.159741	0.511063	0.0979017	-0.297391	0.261396	0.852249	0.800319	-0.620256	-1.11709	0.0392238	0.38507
NM_000478	0.758352	1.0977	-0.102095	-0.0504641	-0.299984	-0.253589	0.687785	-0.208686	-0.301849	-0.134134	0.341191	-1.40009	-0.751474	1.14078	-0.381086	0.635795	-1.08931	-1.09746	1.21647	0.307386	0.0221991	-0.324354	0.186926
NM_000479	-0.0640674	-0.0174607	0.337898	0.751199	0.279485	-1.69205	-0.36321	-0.594011	0.57254	0.551937	-2.08635	0.0431731	0.00650816	-0.956206	-0.318673	0.248363	0.464538	-0.398832	0.311373	0.0269845	1.41506	0.507142	0.974656
NM_000480	-0.154092	-0.927985	0.0429219	0.65671	-0.235638	-0.453283	-0.762378	0.302707	-0.132826	-0.181697	0.699701	-0.259643	1.33659	0.0183699	-0.472924	0.141372	0.163266	-0.0814221	-0.461362	0.326196	0.396758	-0.623758	0.662411
NM_000481	1.38989	0.240229	0.573793	0.594683	-0.3365	0.0985404	-0.201673	-0.471792	-0.468911	0.102904	-0.0746604	-0.179364	-0.427788	0.461559	0.286875	0.28961	0.485942	-0.413308	-0.576021	-0.425262	0.0683066	0.465455	-1.48251
NM_000482	-0.221863	0.455344	-0.496556	0.00562458	0.0620168	-0.573724	-0.398224	-0.424205	0.0139593	0.400511	0.0368947	0.286243	0.658388	-0.421116	0.523884	0.0328101	-0.194552	-1.11408	0.299178	0.275294	-0.196475	0.196486	0.794164
NM_000483	0.160636	-0.266165	-0.486067	-0.917503	-0.155209	0.119328	0.0039244	-0.263742	0.785191	-0.980695	1.04055	-0.0447041	0.238376	1.69521	-0.170337	0.634783	0.862017	-1.90301	-0.247525	-1.14726	-0.530642	0.826454	0.74639
NM_000484	-0.15122	-0.272494	0.271973	-0.620567	0.057633	-0.810335	0.0290105	0.120563	0.672415	-0.681097	-0.166022	-0.444947	1.70542	0.921233	0.343543	0.150879	-0.621823	-0.232178	0.0620205	-0.142593	-0.494003	0.585422	-0.282833
NM_000485	-1.20507	0.646864	-2.27071	1.5116	-1.1221	0.982404	-1.40521	-0.153669	-0.70653	0.427969	1.05342	-0.402317	0.556946	-0.855389	-1.96661	0.268974	1.85144	1.68775	-0.547047	-0.302904	1.05508	-0.230758	1.12587
NM_000486	-1.91071	-1.33514	-1.58753	-1.57008	-0.377383	2.13222	-1.27458	-0.399371	-0.553882	0.00126175	2.25719	1.0219	1.31613	0.966799	0.736225	-1.11192	0.48937	0.0183465	-1.20937	-0.112912	0.419442	1.09547	0.98851
NM_000487	-0.158378	-0.415811	0.0939858	0.757083	0.568427	-0.291233	0.168801	0.0272761	0.553679	-0.0853101	0.12035	-0.0692139	-0.48247	0.414777	-0.645241	-0.0444672	-0.170776	0.303458	-0.489835	0.218631	0.0128907	-0.694557	0.307935
NM_000488	0.128961	-1.10505	0.20395	-0.418284	0.335246	0.273369	0.106509	0.334125	0.424013	0.12398	-0.464652	0.268672	0.410808	1.0073	0.00513333	-0.282001	-0.286191	-0.330323	-0.158887	-0.180058	-0.850359	0.286836	0.166902
NM_000490	-0.0539451	1.03836	0.307472	-0.266642	-0.354215	-0.810106	0.173671	-0.189385	0.0141118	-0.665447	-0.233712	-0.104721	-0.135493	-0.218481	-0.226824	-0.0547815	0.259602	0.14942	0.709021	1.05231	0.0852935	0.28352	-0.759028
NM_000491	-0.283101	-1.37267	-0.254042	-0.211036	-0.241804	0.607127	-0.758587	-0.168611	-0.307988	0.583709	0.754986	-0.49066	0.877655	-0.427597	0.0937861	-0.484664	-0.813849	0.550024	-1.35038	0.145031	1.5829	0.784435	1.18533
NM_000492	-0.436149	0.192246	0.283111	-0.728218	0.585493	-0.439817	0.0463727	0.330077	0.510504	-0.647274	-0.322242	-0.0449153	0.694619	0.245308	-0.476746	0.49421	0.0359007	-0.0666907	-0.48293	0.777755	-0.414477	0.209361	-0.345498
NM_000493	-0.333814	-0.0188084	-0.116747	0.0123845	0.740985	-0.363872	-1.11351	0.507429	-0.0226336	-0.367332	0.37451	0.203037	0.307322	0.739798	0.173621	-0.117107	-1.41925	-0.156163	-0.324311	0.504279	0.0155592	0.570414	0.204203
NM_000494	0.671535	0.00817734	-0.595696	-1.80172	-0.311759	0.445568	-0.707198	-3.3876	0.42211	0.43943	0.255917	0.390788	0.412035	2.07685	-1.28988	1.8414	-0.344013	0.618727	-2.8105	0.312053	0.817747	1.07182	1.46422
NM_000495	-0.649244	-0.896682	0.604099	-0.483686	1.03473	0.0933388	0.0734876	-0.0199484	-0.561576	-0.0857869	0.357396	0.191925	0.616079	0.123759	0.547994	-0.881717	0.806988	0.211428	0.22498	-0.196888	-0.191271	-0.114372	-0.805035
NM_000496	0.401736	-0.380116	0.340196	-0.340156	0.0879697	0.117809	1.03449	-0.293019	0.0987879	0.131183	-0.254772	-0.512716	-0.430679	0.503384	-0.123857	-0.0315407	0.11722	-0.736505	0.56434	-0.329162	-0.269774	-0.0462996	0.35148
NM_000497	0.0286909	0.00626962	-0.445792	-0.135141	0.504759	-0.0560601	0.161859	0.0494143	0.148321	-0.0927739	-0.223534	0.120679	0.108456	0.461855	0.315112	-0.641999	-0.172638	0.339309	-0.145331	-0.340323	0.043651	0.131189	-0.16597
NM_000498	0.425743	-0.245608	0.636554	-0.162329	0.282674	-0.133931	0.178393	-0.681498	0.829507	-0.511463	-0.68526	-0.757347	0.263169	0.326226	-0.0900067	-0.0455941	-0.0298561	0.559239	0.00127968	-0.302121	0.29671	-0.703059	0.548578
NM_000499	-0.224891	0.148563	0.256492	-0.622626	0.862711	-0.418038	0.201183	-0.052369	0.499594	-0.552751	-0.091708	-0.443877	0.826302	-0.565517	0.340135	-0.0382999	-0.0324656	0.594622	0.261401	-0.297889	-0.332744	-0.20069	-0.117138
NM_000500	1.09946	0.0443159	-0.855076	0.0840811	-0.353597	0.207039	0.117556	-0.203358	0.149652	0.359697	-0.421722	-0.417239	-0.25453	0.151234	-0.486448	-0.535487	-0.00199404	0.140825	-0.0465212	1.06738	0.769012	-0.951261	0.336985
NM_000501	0.159732	-0.0472087	-0.442653	0.193528	0.26972	0.248549	0.00554255	-0.0813427	-0.21355	-0.00817762	-0.405406	0.00360438	0.517447	0.239806	-0.0957379	-0.310422	-0.227021	-0.454323	0.202029	0.160542	0.299478	-0.587163	0.573027
NM_000502	-0.435463	0.531601	-0.20445	0.512777	0.258492	0.0310253	0.423839	0.153341	0.344564	-0.638283	-1.16713	-0.152994	0.500514	0.251685	0.417364	-0.541814	0.844246	0.330204	-1.29344	-0.222306	-0.633727	0.103963	0.585991
NM_000503	0.14682	-0.0959542	0.387318	0.0212236	-0.3448	-0.454088	0.036024	-0.0561725	0.729108	0.0454453	-0.00787114	-0.0906314	0.165027	-0.14442	-0.0944453	-0.128833	-0.0906809	-0.0519707	0.226379	-0.52557	0.282224	0.4272	-0.381332
NM_000504	-0.68982	-0.0733673	0.0540942	0.181601	-0.0964189	0.151287	-0.406981	0.00431303	0.800726	0.193441	-0.260374	0.146238	0.0420209	0.119651	0.245327	0.102503	0.294856	-0.0635394	0.59802	-0.67928	-0.882627	0.0694574	0.148873
NM_000505	0.197574	0.0576428	-0.671796	0.213802	-0.141238	0.117539	-0.484339	-0.495846	-0.455288	0.00471562	0.350501	0.504953	0.31654	0.212514	-0.086303	0.0426045	-0.926858	-1.02446	-0.66791	1.30439	0.452046	0.685834	0.493381
NM_000506	0.579992	0.776177	-0.485659	-0.40123	-0.0214931	0.216481	-0.148892	0.0442432	-0.273629	0.192194	0.254542	-0.074726	-0.0460063	0.210384	0.0314381	-0.161654	-0.0692669	-1.35276	0.319591	0.0737341	0.626386	-0.570964	0.281118
NM_000507	-1.31517	0.074956	-0.254357	-0.354654	-0.69906	0.137105	-0.188678	0.971617	-0.485826	-0.246352	2.0033	-0.200715	1.1618	0.79037	-1.01256	-0.0691736	0.315471	0.184608	-0.30484	-0.367211	-0.0972579	0.151694	-0.195062
NM_000508	0.122149	0.379746	0.207585	0.202058	-0.0890847	-0.587897	-0.21508	0.387128	0.709845	-0.170953	-0.297976	-0.38157	-0.0536693	0.0509085	-0.326255	0.245204	-0.173124	-0.601525	-0.00208414	-0.321848	0.0874816	0.59124	0.237721
NM_000509	-0.0366126	-0.45416	0.24905	-0.177036	0.0713236	0.079249	-0.0775582	-0.0230483	0.570042	-0.157692	-0.0852587	0.360427	0.0542644	0.562487	-0.0693279	-0.00181711	-0.0586806	-0.262785	-0.0750417	-0.502476	-0.0417421	-0.310426	0.386819
NM_000510	0.78078	0.585199	0.152198	0.178388	-0.232194	-0.118112	0.0764927	0.0433459	-0.357386	-0.197479	0.262045	-0.383858	-0.0394696	0.0993235	-0.729274	0.198438	-0.777628	-0.0278653	0.39814	0.206359	-0.374892	0.0628463	0.194604
NM_000511	-0.784342	0.0197794	-0.482366	0.341292	0.141991	-0.151878	-0.0128502	0.262651	0.684171	0.224021	-0.0260259	0.15829	-0.582664	-0.327358	0.0268006	0.548669	-1.14947	0.461225	0.106365	-0.0864337	0.594394	-0.0131095	0.0468464
NM_000512	-0.0607809	0.196233	-0.358174	1.07602	-0.702219	0.399302	-0.606306	0.00456654	-0.334783	0.637705	0.269881	0.270879	-0.0835528	0.226245	-0.536098	-0.618572	0.141843	-0.0128434	0.0220739	0.309937	0.32565	-0.16929	-0.397711
NM_000513	0.120803	0.00156134	0.149282	-0.295282	0.504583	-0.0431457	-0.187036	0.211851	0.355507	0.0528335	0.0220955	-0.600058	0.138498	-0.206983	-0.151294	-0.281388	0.112496	-0.556153	0.0521772	0.33945	-0.239809	-0.172371	0.672382
NM_000514	-0.00537288	0.195235	-0.332593	0.508642	-0.373456	-0.505868	0.616033	0.268311	0.125952	0.427202	-0.806454	0.166731	0.0621128	0.546263	0.435771	0.61758	0.767981	0.628384	-0.88116	-0.576811	-1.15488	-1.26867	0.539069
NM_000517	-1.76111	-1.10393	-1.3054	-0.656268	-0.470736	-0.510439	-0.94793	-0.986776	-0.360507	0.161557	3.91818	-0.499424	-0.464245	1.12162	0.804881	0.897485	0.417135	0.905058	0.26873	-0.915689	1.05756	-1.73727	2.16752
NM_000518	-1.40333	-0.27632	0.482583	-2.75195	-0.913017	-0.580375	-0.796295	-1.71506	-1.0569	-0.328264	4.23536	-0.773687	1.00803	-0.495048	-0.417614	-0.0956932	1.21219	2.34752	0.248451	0.520667	1.53068	0.00478251	0.0132814
NM_000519	0.659316	-1.29457	0.78741	1.2014	0.0899472	0.31895	-1.03545	-0.468731	-1.16552	-1.16032	2.11667	-1.41176	-1.37828	-0.502974	-0.718334	0.687407	0.292935	1.1785	2.83094	0.1281	0.287329	-0.605586	-0.837374
NM_000520	0.38726	0.21944	-0.878181	-0.0366639	0.0261614	-0.208429	-0.267512	0.078141	0.185751	0.156513	0.00596594	-0.21073	0.666223	1.06097	0.0420039	0.217397	-0.213345	-0.478525	0.130853	-0.967614	-0.447137	0.406939	0.124512
NM_000521	-1.77128	-1.08008	0.691566	-0.986022	-0.499662	0.795127	-0.681609	-0.720798	-1.13744	0.359793	2.15635	0.254985	1.66736	-0.533554	-0.484146	-0.668292	-0.495595	-0.161597	0.0572822	0.730269	0.827722	1.39054	0.289084
NM_000522	0.0909497	-0.20939	-0.566261	-0.523023	0.495275	0.231473	-0.0454887	0.313542	0.729226	-0.0404085	-0.92239	0.248538	0.0585862	0.458495	0.506841	-0.511436	0.566106	-0.0722694	0.0546217	0.287511	-0.400903	-0.0478268	-0.701768
NM_000523	0.994636	1.33782	0.284214	0.606262	-0.212006	0.0902794	0.310032	-0.722	-0.768855	0.0733536	-0.370132	-0.630501	-0.660796	-0.686941	0.379131	-0.377038	0.18413	0.550279	-0.914505	0.998145	0.426662	-0.505678	-0.386488
NM_000524	0.30331	-0.289219	0.308256	0.00939159	0.263384	-0.473158	0.18107	0.315397	0.0401203	0.157963	-0.0539702	-0.117805	-0.148629	-0.090114	0.361259	-0.174294	0.143077	-0.61608	0.293117	-0.0245653	-0.47234	-0.0348374	0.118668
NM_000525	-0.211434	-0.0403694	0.589683	0.598558	0.200691	-0.0975977	-0.270018	0.285458	0.0358303	-1.36666	-0.127071	-0.156089	-0.174382	-0.749001	-0.0262243	-0.777462	-0.134465	0.273763	0.455942	0.735415	0.025165	0.419219	0.511054
NM_000526	-0.00143336	-0.803692	0.777635	0.0406807	0.171676	-0.380024	0.280312	0.791532	1.2368	-0.361036	-0.606691	-0.282289	-0.658489	0.565866	-0.0237909	-0.33348	0.00237124	-0.402366	-0.100985	0.193803	-0.38341	0.159365	0.117643
NM_000527	-1.21644	-0.876352	1.45375	-0.274376	-0.467453	0.437808	-1.72166	0.330246	-0.644727	0.0856127	0.998433	0.191644	1.92889	-0.666342	0.561328	-0.286881	-0.955626	0.976504	-0.929894	0.114361	-0.0932799	1.0188	0.0356446
NM_000528	0.0974091	0.48496	-0.108824	0.0944468	0.608671	-0.0490007	0.386202	-0.650008	-0.0244911	0.0268641	-0.30122	0.222487	0.102659	0.525609	-0.073057	-0.310858	0.494294	-0.0449705	-0.587981	-0.430859	-0.332498	-0.0561373	-0.0736969
NM_000529	0.156031	-0.475434	0.815726	-0.23168	0.875408	-0.629299	-0.0264998	0.873132	1.4201	-0.679331	-0.623179	-0.59381	-0.477813	0.567219	0.345608	0.161692	0.103724	-0.0873688	-0.240138	-0.0282486	-0.407005	0.24054	-1.05938
NM_000530	0.456222	-0.139221	0.93982	-0.387949	0.989413	-0.78079	0.211819	0.788307	0.61106	-0.776466	-0.320049	-0.523936	-0.350142	1.22735	-0.15677	0.156207	-0.16843	0.145327	-0.98215	0.0776937	-0.677167	0.26059	-0.600739
NM_000531	-0.124207	-0.19958	-0.542997	-0.664213	-0.333572	0.591609	0.764343	-0.253948	-0.188114	-0.202347	-0.411645	0.569434	-0.0897699	0.481321	0.413154	-0.197584	0.584784	0.387689	0.592056	0.389288	0.216327	0.593126	-2.37515
NM_000532	1.31228	1.31693	1.30862	-0.565749	-0.731658	0.396293	1.15359	-0.426364	-0.399842	-0.0614512	0.942447	0.155969	-1.57141	-2.10787	-1.36677	0.84566	-0.981098	-0.847124	1.5981	-0.157685	0.276308	-0.0996153	0.0104384
NM_000533	0.29905	0.352496	0.242591	-0.048476	-0.393183	-0.0265675	0.344944	-0.273895	-0.170036	-0.187755	0.167068	0.247912	0.229394	0.278261	0.111987	0.562397	-0.4528	-0.217663	-0.435649	0.48735	-1.24291	0.101769	0.0237186
NM_000534	-1.42282	-0.976711	-0.368055	-0.201357	-0.499524	0.510828	-1.21904	-1.44019	-0.303075	-0.121356	1.21077	3.21083	-0.0324315	0.388907	0.952194	-0.503705	0.697211	-0.268275	-0.484102	0.69978	-0.299369	1.27662	-0.807132
NM_000535	-0.309324	-0.235427	0.500245	-0.702442	-1.67157	1.2516	-0.122285	-3.46356	-0.506036	0.553548	0.30346	0.42736	0.607705	0.623023	0.580257	1.15346	-1.99796	1.44721	0.163203	0.969367	1.13245	-1.83029	1.12601
NM_000536	-0.323238	0.27299	0.242617	-0.367836	-0.356719	0.6362	0.0838831	-1.98415	0.117621	0.39601	-0.853082	1.13097	-0.129422	0.447133	-0.155792	1.07822	-0.442625	-1.67351	-0.00281188	0.547768	-0.273815	1.50347	0.106121
NM_000537	-0.242692	0.214946	-0.529268	0.358798	0.109523	-0.177401	0.238941	0.39059	0.123493	0.664674	-0.49923	0.102446	-0.445745	-0.114473	0.795656	0.278763	0.111791	0.395466	-0.447175	-0.648444	-0.356996	-0.0764921	-0.24717
NM_000538	-0.403647	0.296829	0.996312	-0.464321	-0.307857	-0.200148	-0.0430244	-0.418011	0.415936	-0.443853	0.104116	0.00351649	-0.0607677	0.15038	0.35581	-1.55617	0.00429524	-0.49452	0.234797	1.11891	0.291124	0.201566	0.218726
NM_000539	0.220525	-0.0727555	-0.039658	0.15891	0.327841	-0.493629	-0.550891	-0.0986539	0.738263	-0.0431066	0.0242915	0.191914	0.161229	0.441446	-0.133526	-0.217766	-0.376431	-0.520606	-0.0205544	0.273498	-0.335684	-0.0114619	0.376806
NM_000540	0.197229	0.0248975	-0.0169533	-0.194925	0.657124	-0.382048	0.348237	0.579442	0.965593	-0.255384	-0.566536	-0.383937	-0.816239	-0.132521	-0.499561	0.189406	0.487762	-0.100752	0.555822	-0.0726467	-0.0721906	0.194947	-0.706766
NM_000541	0.000654732	-0.884568	-1.11014	-1.99446	-0.54204	-0.143134	1.43747	1.89342	-0.29004	1.80436	-0.0831732	-0.15119	-1.30174	-1.8323	-1.11609	0.153376	-0.12292	-0.0802123	0.266107	1.0736	0.245613	2.82344	-0.0460443
NM_000542	0.395391	-0.368013	-0.166869	0.513186	-0.145788	-0.0170588	-0.0341693	-0.347077	-0.0908359	-3.02342	1.09043	0.333458	-0.457817	0.911552	-0.482502	-0.3194	0.600842	-0.483514	-0.122715	1.57753	-0.321574	0.590209	0.368145
NM_000543	-0.201353	0.082656	-0.355837	0.342622	0.163619	0.451841	-1.11727	-0.647392	0.118346	0.714676	0.147893	0.449901	-0.307016	-0.381361	-0.509278	-0.774812	0.107466	0.456933	-0.722668	0.929367	0.189333	0.0710014	0.791337
NM_000544	-0.525822	-0.183703	0.249253	0.134403	0.478267	0.22299	-0.20168	-0.170332	-0.233011	0.0567898	-0.650052	-0.0973016	0.435946	-0.0934216	0.367861	0.480564	-0.0752511	-0.40981	0.140208	0.139041	0.570774	-0.137905	-0.497807
NM_000545	0.139331	0.248736	0.365093	-0.324842	0.55613	0.118015	0.266526	-0.00721226	0.0462427	0.091516	-0.297457	-0.325399	-0.282048	0.193514	-0.142389	-0.249298	0.449559	-0.200442	-0.431853	-0.0643573	0.172815	-0.820007	0.497825
NM_000546	0.168128	0.171516	0.234351	0.457479	0.317532	-0.849252	-0.282107	-0.0262121	-0.550221	-0.108465	0.284297	0.231966	0.146753	-0.247241	0.29552	0.456896	-0.826203	0.137103	0.637296	-0.0574828	-0.287662	-0.300349	-0.00364259
NM_000548	0.345559	-0.139839	-0.330753	0.184072	0.480426	-0.485008	-0.109697	0.385309	0.222164	0.00660903	0.0526514	-0.178814	-0.137706	0.252615	0.0275761	-0.798472	0.0201338	-0.374568	0.179129	0.452745	-1.11987	0.079168	0.986575
NM_000549	-0.271468	-0.51277	0.243388	0.0901214	0.291832	0.691271	-0.31964	-0.574358	-0.0520566	0.41545	-0.0736937	0.260322	-0.667795	-0.115563	0.228312	-0.525909	-0.39841	0.287346	0.447684	0.964253	0.00760561	-0.0167052	-0.399218
NM_000550	-0.0386906	-0.0283137	0.685858	0.0752419	0.22678	0.0109479	0.207275	0.453665	-0.0868642	-0.0134244	-0.0472503	-0.280039	-0.0359725	-0.391075	0.0415853	0.22833	-0.273549	0.210658	-0.078532	-0.623629	-0.180069	-0.0702703	0.00733836
NM_000551	0.484049	-0.077979	-0.600111	0.533163	0.144366	0.402696	0.535773	-0.330532	-0.0794318	0.341915	-0.579237	0.0467131	-0.0834567	0.0413115	0.0189021	-0.0796759	-1.14573	-0.112182	-0.0919088	0.585926	-0.601467	0.342341	0.304555
NM_000552	1.10176	0.715705	-0.206428	-0.391371	-1.68344	-0.507187	1.29865	-0.237625	-1.11171	-0.323648	-0.434474	-0.83391	0.795602	-1.14472	-1.08253	1.06967	0.174447	-0.0743327	2.46712	0.385109	0.301554	-0.11581	-0.162433
NM_000553	0.822794	-0.40709	0.249928	-0.952982	-0.839093	0.743018	0.636451	-1.11936	0.739101	0.37228	1.88961	0.631651	-1.84668	-0.632542	-0.775662	-1.00548	-0.991729	-1.5846	-0.0036615	0.746289	0.0128177	2.58929	0.725659
NM_000554	0.106467	0.617384	0.273123	0.269417	0.0770691	-0.0352056	-0.269573	0.129512	-0.00768663	-0.165267	-0.423856	-0.359269	-0.197415	-0.636239	0.286908	-0.064912	0.14317	0.118643	0.471307	-0.371884	0.107747	-0.0880057	0.0185671
NM_000555	-0.577286	0.493521	0.299346	-0.0163356	-0.0259643	-0.102511	-0.289486	0.626118	-0.132425	-0.44758	-0.147729	0.107668	-0.174896	-0.352252	-0.0213773	0.501988	0.488816	0.206946	-0.627818	-0.760888	0.194335	0.471751	0.286061
NM_000557	0.267781	-0.0315667	0.377607	-0.531441	1.2082	-0.516876	0.516871	0.340668	0.100173	-0.48202	-0.514534	-0.239865	-0.175287	1.26893	0.478343	-0.343094	0.0501553	0.031261	-0.725426	-0.205448	-0.281388	-0.154663	-0.438373
NM_000558	-0.721719	-0.314751	-1.13697	-0.0951318	-1.11598	-0.455459	-0.188684	-0.646006	-0.978627	0.353382	3.57621	-0.521987	-0.314926	-0.0118721	0.659328	1.10203	-0.630318	0.12924	-0.775235	0.229711	0.86821	0.415442	0.574112
NM_000559	0.51772	-0.872162	-0.0433409	-1.03791	-0.397271	0.21197	0.33509	-0.121081	-0.447346	0.327389	1.25178	-0.352508	0.531116	-0.595929	-0.342103	0.653991	-0.936888	0.236678	0.809409	0.327257	-0.0564802	-0.334944	0.33556
NM_000560	-1.17301	0.268365	0.181689	-0.0775002	-0.163595	0.367851	-0.652126	-0.430706	-0.503873	0.0523385	0.902907	0.351817	0.677799	0.70345	-0.491733	-0.759873	-0.442728	-0.0510145	-0.489579	0.140477	0.196479	0.532212	0.860354
NM_000561	-0.271603	-0.129835	0.3389	-0.121424	0.371462	0.0483748	-1.0373	0.0155172	-0.383094	-0.165782	-0.236693	0.240273	0.375364	0.17024	0.180736	0.268928	0.676586	0.662737	-0.504994	-1.44244	0.420862	0.598959	-0.0757759
NM_000562	0.0561063	0.192179	-0.193733	0.495281	0.918834	-0.240194	-0.158084	-0.19755	-0.766993	-0.806978	-0.514649	0.122882	0.318869	0.629457	0.549903	0.331213	-0.0727751	-1.51555	-0.233409	-0.355141	-0.015853	0.467758	0.98843
NM_000565	0.0468695	-0.747856	0.0442466	0.0500749	-0.333385	0.328601	0.336639	-0.298335	0.331619	0.177252	0.0934479	-0.79738	0.341848	0.330913	0.062961	-0.651274	-0.647338	0.337845	-0.0662949	0.0617549	-0.120149	0.717218	0.400723
NM_000566	0.227646	-0.593077	-0.916279	0.0287462	0.887136	0.53614	0.246575	-0.140074	-0.483223	-0.282672	-2.36761	-0.542182	0.599398	-0.2619	1.92022	0.258587	-0.520366	-0.102818	-0.117397	0.116112	-0.870082	0.525494	1.85163
NM_000567	0.301624	-0.21401	0.448723	0.412943	0.160908	-0.407646	-0.457353	0.497675	0.432418	0.242848	-0.318406	-0.828679	-0.407869	0.240471	0.31466	-1.40865	0.316271	0.300593	0.970923	-0.166279	0.00380768	0.0854109	-0.520386
NM_000569	-0.729669	-1.00303	-0.152044	-0.5319	-0.222232	-0.170105	-0.665997	0.0732624	-0.655523	-0.234686	1.56868	-0.202999	1.93021	-0.767926	-0.251051	-0.372013	-0.172503	0.514555	-0.750842	0.375202	-0.505215	1.39621	1.52962
NM_000570	0.00291233	-0.00944563	0.212927	0.655295	-0.2651	0.194326	-0.0677808	-0.0442186	0.203692	0.114133	0.257721	0.0550538	-0.59153	0.330208	-0.309565	-0.0748323	-0.0275004	0.253088	-0.0515796	-0.734253	-0.0192299	0.502098	-0.586419
NM_000572	0.170006	-0.280624	0.530743	-0.363507	0.345543	-0.589834	-0.15916	-0.34642	0.960368	-0.425869	0.224823	-0.308795	-0.174025	0.265826	0.537373	0.189036	0.0828756	0.35399	0.359229	-0.0111993	-0.0254074	-0.745261	-0.589713
NM_000573	-0.203069	0.140173	0.898269	-0.537854	1.33827	-0.344536	-0.182769	0.345981	-0.108615	-0.227017	-1.28323	-0.341989	0.0528022	0.364992	1.0213	-0.00475071	0.210145	0.641749	0.229199	-0.347847	-0.907996	-0.138095	-0.615116
NM_000574	-0.829109	-1.446	-0.650835	-0.258845	-0.0757698	0.296486	-0.86455	-0.606362	-0.43854	0.208657	1.10441	0.588946	2.05282	0.677985	0.933814	-1.1746	-0.0306731	-1.42027	-0.283645	-0.66651	-0.0699026	1.06528	1.88722
NM_000575	-1.19265	-0.790859	-0.37638	-0.340182	-0.218849	0.182185	-0.261351	-0.744661	-0.539809	0.456278	1.30248	0.186225	1.73325	0.877231	0.144713	0.383489	-0.334869	-0.0593588	-0.074609	-0.954744	-0.283056	0.224242	0.681283
NM_000576	-0.47282	-0.267199	-0.566176	-1.52975	-0.291607	0.378908	0.277457	-0.152288	0.0725123	0.531014	0.741701	-0.608498	0.876898	-0.206978	-0.5358	-0.576575	-0.807208	-0.235135	-0.282197	0.194942	1.16522	1.18948	1.10409
NM_000578	-1.174	0.44218	-0.146999	-0.6365	-0.357605	-0.244273	-0.362057	-0.469543	-0.246774	0.322479	0.503722	-0.445322	0.610271	0.499781	-1.97528	0.436886	0.630692	0.613265	0.941053	-1.19634	0.252122	0.776693	1.22555
NM_000579	-0.306084	-0.368093	0.383605	-0.0337041	0.849931	-0.29895	-0.100524	0.289275	-0.317126	-0.257596	0.172644	-0.349724	0.970781	-0.0807203	0.256834	-0.488007	0.26559	-0.491821	-0.00110954	-0.298888	0.146349	-0.612672	0.670009
NM_000582	-0.71204	0.128772	-0.511024	-0.378807	0.130406	0.197847	-0.112132	-0.548856	-0.0845457	-0.0669316	0.874585	-0.10353	1.38087	0.740352	-0.508396	-1.35387	-0.130066	0.0370416	0.0990167	0.259539	0.230441	0.196582	0.234748
NM_000583	0.0966639	0.268542	-0.353975	0.314768	-0.584996	0.288969	-1.01696	-0.206793	0.0297905	0.297058	-0.175815	0.176705	0.0232335	-0.464631	0.652602	0.670814	0.894272	0.601459	-0.61919	-0.26044	-0.311951	-0.0952591	-0.224863
NM_000584	-1.74832	-2.39993	-0.232191	0.308909	-1.31623	0.0512881	-1.8005	-0.149387	-1.58457	0.0138448	3.2122	-0.16997	3.37869	-0.567954	-0.366961	-0.373595	-0.315681	-0.0249631	0.661895	1.16704	0.718784	1.46004	0.0775544
NM_000585	-0.602836	-0.348939	-0.0376716	-0.750558	-0.267029	0.11992	-0.820143	-0.45383	-0.126886	0.053273	0.676728	0.358859	1.33057	0.279771	0.0818688	-0.126332	-0.380571	0.525189	-0.875055	0.0736954	0.606025	0.40973	0.274225
NM_000586	-0.265925	-0.977839	-0.445975	0.14863	0.523454	-0.0891841	0.515839	-0.24821	0.851279	-0.0433345	-0.202652	-0.377987	0.239746	-0.12022	-0.20774	-0.539308	0.111927	0.017776	0.120294	0.839863	0.678031	0.00174596	-0.53021
NM_000587	-0.676386	-0.451063	0.342374	-0.595397	0.568416	-0.196753	-0.101076	0.489323	1.11556	0.0365238	-1.30745	-0.675577	0.368146	-0.169968	0.902305	0.166661	0.545948	0.370072	0.414039	-0.0877289	0.0872931	-0.531545	-0.613713
NM_000588	-0.0339725	-0.15808	0.0819277	0.102017	0.16429	0.130545	-0.462676	0.280469	0.476301	-0.207467	-0.206978	-0.0893386	0.18059	-0.0702712	-0.0331179	-0.341031	0.267177	-0.476733	0.0789176	0.228649	0.214925	-0.37096	0.244816
NM_000590	-3.50963	0.0331819	0.210858	-0.063962	-0.204345	0.404936	-0.129635	-0.579357	0.235218	0.521953	-0.294536	0.873315	-0.190584	0.135737	0.291331	0.666919	-0.73688	0.866241	1.20592	0.0905352	-1.91183	0.787303	1.29731
NM_000591	-0.801326	0.228211	0.330465	-0.347798	0.529698	-0.194538	-0.0143289	0.399905	0.608591	0.0370886	-0.116776	-0.223675	-0.543184	-0.166369	0.0742242	0.268078	0.494498	-0.629392	0.348218	-0.608248	0.576651	0.133795	-0.383787
NM_000592	-0.559745	0.243938	-0.775277	-0.141747	0.0771524	0.560796	-1.05388	0.135256	0.582698	-0.30622	0.6293	-0.811097	-0.0745981	0.583442	-1.96427	0.518916	0.0228742	0.0318485	0.304694	0.679778	0.74696	0.532959	0.0362229
NM_000593	-0.979379	-0.288335	-0.474964	0.101826	-0.664697	0.551218	-0.668502	0.273656	-0.498672	0.472589	0.958245	0.416998	0.721952	0.174868	-0.0364694	-0.587233	-0.144226	-1.32719	0.187632	0.54694	0.799192	-0.332533	0.797083
NM_000594	-0.626137	-0.0816474	0.41247	-0.114547	0.508039	0.439284	0.48349	-0.0630649	0.218903	-1.12853	-0.359719	-0.7639	0.457308	0.565176	0.322036	-1.04718	0.0757589	0.247523	0.392723	0.260574	-0.529182	0.439766	-0.109153
NM_000595	0.310158	-0.215447	0.0608992	0.0203443	-0.128452	0.0564429	0.34182	-0.00809881	0.735713	-0.765475	-0.00452745	0.0934927	-0.0238599	1.24602	-0.218815	-0.423033	0.178558	-0.0585105	-0.956317	-0.246124	-0.0822217	-0.591662	0.679094
NM_000596	1.64987	0.663426	0.1989	-0.328454	1.03108	-0.501285	0.107298	-0.234867	-0.0655851	-0.170624	-1.25111	-0.603355	-1.05571	1.22588	-0.313814	-0.292557	-1.10811	-0.771014	-0.0695004	0.865539	0.0337155	0.645428	0.344852
NM_000597	0.213372	-0.073277	0.0123842	-0.301667	0.542765	-0.500126	-0.202459	0.298069	0.594831	-0.268968	-0.061361	-0.48923	0.0748505	0.0523427	0.542261	0.84535	-0.100818	-0.408947	0.0492323	-0.0945919	0.0508879	-0.208014	-0.566887
NM_000598	-1.59165	-0.705677	-0.06728	0.79468	-0.224094	-0.439341	-0.542651	-1.25318	-0.926947	0.196803	1.56285	-0.380943	2.42259	0.00679776	-0.280883	0.895826	-0.147885	0.618672	-1.62309	1.2962	0.654088	-0.398352	0.133473
NM_000599	-1.03457	0.398002	0.183132	0.484606	0.625662	-0.00788842	-0.0840588	-0.743963	0.150715	-0.785101	0.00566345	0.322543	-0.794437	1.00542	-0.830823	-0.994014	-0.0296153	0.256099	0.646267	0.167436	-0.0672326	0.095332	1.03082
NM_000600	0.562611	-0.621349	-0.137206	-0.869098	-0.259306	-0.576838	-0.409914	-0.00289743	0.154586	0.694476	-0.0550171	0.0524129	-0.127186	-0.451158	-1.29696	-0.768585	0.48377	1.23997	-0.218968	0.589666	0.859705	0.449055	0.708233
NM_000601	-0.569014	0.495826	-0.0607107	-0.799512	-0.133135	0.63768	-0.318772	-0.252129	0.0789643	0.0961916	-0.451147	1.17773	-0.299068	-0.112137	0.212938	-1.06281	-0.392972	0.8174	-0.155825	1.24533	0.0220769	-0.115808	-0.0610984
NM_000602	-1.77361	-0.00242804	-0.0660173	-0.172256	0.319833	-0.736304	0.395991	0.997728	0.246785	-1.0922	0.338445	-0.373594	0.48017	-0.00897631	-0.0183012	0.434954	-0.211729	1.35515	0.440516	-0.368712	-0.650233	1.01956	-0.554763
NM_000603	0.888229	-0.252451	-0.226025	-0.142045	-0.0426994	0.436261	-0.773339	-0.933974	0.188906	0.181479	0.420561	-0.0225382	-0.0356654	0.730023	-0.0025861	0.793201	-0.755569	0.385579	-0.895055	-0.640961	0.258469	0.475334	-0.0351348
NM_000605	0.406312	-0.291642	0.601197	0.395551	0.148935	-0.21986	-0.0635945	-0.352101	-0.0786618	0.0474321	0.195537	-0.189121	-0.642226	1.15355	0.207531	-0.388536	-0.615307	0.275618	-0.0928742	0.0232057	-0.154123	-0.367651	0.000833552
NM_000606	-0.195432	-0.0381872	5.37998e-05	0.180362	0.572312	0.106241	-0.0195604	-0.0481849	-0.43095	0.228482	0.366624	0.190912	-0.0182217	-0.291757	-0.124407	-0.588938	0.0732776	-0.160015	-0.20215	-0.51125	-0.121158	0.925071	0.106877
NM_000607	0.569012	-0.372849	0.695977	1.01947	0.342562	-0.334256	-0.244021	0.586251	-0.186802	-0.360713	-0.31281	-0.204432	-0.32831	-0.299975	-0.533799	0.138827	0.532544	-0.0685811	-0.407551	0.479534	-0.901834	-0.00148206	0.193238
NM_000608	0.304873	0.28761	0.775856	-0.313396	-0.530767	-0.000734303	0.728279	0.067026	0.0245973	-0.313021	-0.0396019	-0.0324566	-0.524512	1.04742	-0.468239	0.488373	0.240694	-0.224997	-0.0608186	-0.30556	-0.324223	-0.49791	-0.32849
NM_000609	0.975834	-0.0188713	-0.618697	-0.632564	-0.246213	0.889371	-1.33384	-0.854002	-0.531465	0.567919	0.534673	0.35395	-1.14079	-0.702465	1.16144	0.1609	0.354429	-1.1878	-0.572334	0.699238	0.43556	1.61993	0.0857985
NM_000610	0.192796	0.0765333	1.05498	-0.440825	0.9839	-0.59339	0.570958	0.457531	0.453512	-0.488461	-0.0691881	-0.523049	-0.348118	0.116127	0.320906	0.0487406	-0.00443394	-0.278975	-0.156684	-0.247993	-0.660601	0.5183	-0.982567
NM_000611	-1.24708	-1.77209	-0.28012	0.423232	-1.45342	0.0231205	-2.08811	0.245983	-1.80141	-0.168437	2.05456	0.441661	3.5792	0.06493	0.164758	-0.49587	-1.20219	-0.543513	0.472232	0.349634	0.391724	1.84946	0.99174
NM_000612	-0.107419	0.821392	0.712594	-1.30857	-0.00564699	-0.174681	-0.204472	-0.269141	-0.977286	0.417645	0.505895	-1.01325	0.162524	-0.652368	-0.125606	-0.0177112	0.455518	0.173716	-0.134376	-0.0880792	0.263126	2.02785	-0.461652
NM_000613	-0.0492136	-0.329493	-0.288784	0.463744	0.0373553	-0.170785	0.610382	0.164108	0.595472	0.125076	0.130833	-0.334112	-0.0756219	0.24555	-0.197426	0.143072	-0.171945	0.166143	0.402361	0.139767	-0.282273	-0.543691	-0.780518
NM_000614	0.222292	0.164988	0.017389	0.0128645	0.162706	-0.0852481	0.0879741	-0.202688	-0.0499293	-0.0111923	-0.394491	0.364509	0.0212196	-0.0574844	-0.011932	0.113684	-0.0543625	-0.674413	-0.032627	0.669842	-0.438635	0.638399	-0.462864
NM_000615	0.21627	0.852975	-0.387652	0.0629596	-0.325473	0.79995	-0.025069	0.131332	-0.462355	0.404697	-1.01554	0.0564089	-0.260728	-0.502416	0.473586	-0.108203	-0.284433	0.8144	-0.0679152	0.32257	0.36477	-1.07384	0.0137048
NM_000616	0.0112594	-0.192278	-0.106882	-0.0417869	0.291249	-0.162615	0.274166	0.440154	0.326297	-0.398384	-0.0791364	-0.186314	0.30424	0.545821	0.112882	-0.339409	-0.269727	-0.323504	-0.150585	-0.0293343	0.0313625	0.181532	-0.239009
NM_000617	-1.19164	-0.883526	1.16032	-0.666132	-0.585905	-0.336643	-1.58721	0.655987	-1.01735	-0.299285	0.842467	-0.525349	2.69038	-1.11008	1.82455	-0.560003	1.11716	0.652143	0.0327169	-0.677923	0.332991	0.498569	-0.366244
NM_000618	-0.403406	-0.00372663	0.218236	0.254278	-0.325272	-0.983589	-0.140633	0.74095	0.402332	-0.455087	-0.109547	0.198409	0.377073	0.471177	-0.0688095	1.05513	0.64021	0.7891	-1.3905	-1.24136	-0.122508	0.577376	-0.479834
NM_000619	0.0595703	-0.212995	0.769134	-0.216855	0.172694	-0.402313	0.431921	0.444149	0.713263	-0.486647	0.0609174	-0.246068	-0.289442	0.453909	0.421712	-0.110057	0.185671	0.200836	-0.477039	0.00922416	-0.305949	-0.865797	-0.309839
NM_000620	-0.00381195	0.0692506	0.0722099	-0.332042	0.360808	-0.156562	-0.0328007	0.0454877	0.611498	-0.152094	-0.219212	-0.098364	-0.290398	-0.474737	-0.292194	-0.669684	0.784151	0.583611	0.365803	0.252528	0.360222	-0.428708	-0.354962
NM_000621	0.126969	0.163234	1.03915	0.0882771	1.77396	-0.345203	0.159819	-0.647789	0.123359	-1.19521	-0.860374	-0.582783	-0.189195	1.22744	1.25152	-1.34259	1.0902	1.43163	-0.380698	-0.98782	-0.732148	-0.296665	-0.915078
NM_000623	0.144008	0.399131	0.660334	-0.216007	1.04313	-0.67079	0.279023	0.316563	0.93849	-0.791732	-0.669407	-0.426702	-0.136294	0.324942	-0.33591	-0.0163064	-0.9307	-0.298967	-0.228656	0.675189	-0.136906	0.0667294	0.0108389
NM_000624	-0.54329	-1.42499	-1.9355	0.73514	-1.30737	0.727609	-1.05269	-0.850259	-1.10859	1.40034	1.12926	0.747076	0.234501	-2.88541	-2.80204	1.96259	0.251811	0.852887	2.31111	1.99353	1.9831	1.48941	-1.90822
NM_000625	-0.136807	-0.217653	0.752542	-0.593428	1.23524	-0.380271	-0.142032	0.378068	0.144748	-0.609089	-0.930927	-0.0642576	0.147877	1.06469	-0.182222	0.0911623	-0.0413461	0.135523	0.511945	0.112397	-0.150153	-0.174989	-0.951016
NM_000626	0.528648	-0.17296	0.19403	0.0426123	0.352276	0.163163	-0.731318	0.382327	-0.233292	-0.348602	-0.132516	-0.108677	-0.430802	-0.90416	-0.054168	-0.474039	0.301801	-0.889505	0.0569854	0.239554	0.622709	0.829879	0.766054
NM_000627	-0.40716	-1.31033	-0.0642902	-1.12438	-0.218014	0.590145	-0.0345131	-0.149762	-0.0686785	0.367959	0.206111	0.482999	1.2421	0.709216	0.390897	-0.142871	-0.550991	0.609947	-0.337303	0.449163	-0.724437	0.441083	-0.356882
NM_000628	-0.217364	-1.26548	0.039359	0.923077	-0.795338	-0.556347	-0.0860718	-0.361802	-1.03677	-0.345143	0.892208	-0.627177	2.09453	-0.729228	-0.570049	-0.36273	-1.16215	-0.246309	1.34317	-0.169856	1.37574	0.626146	1.23757
NM_000629	-0.554338	-1.28708	-0.682195	0.46008	-0.0148336	0.385215	-0.236405	-0.0770751	-0.205114	0.647756	-0.458132	0.742612	0.858699	-0.706215	-0.370805	0.345896	0.559733	-0.0699536	0.893024	-1.13759	-0.285946	0.554948	0.637725
NM_000631	-0.260794	-0.0252721	1.09394	0.227175	-0.408276	-0.239075	0.664188	-0.370855	-0.696191	-0.251598	0.419422	-0.72137	1.1312	-0.448407	-0.201287	0.0297359	-0.890932	-0.640355	-0.544967	-0.0627722	1.36752	0.0103553	0.818612
NM_000632	-0.292095	-1.36743	-0.488311	-0.396043	0.109951	0.548497	-0.410101	0.594724	0.217702	-0.0676515	1.12872	0.121698	0.334592	-0.00812944	-0.105218	0.549656	0.00352924	0.719739	-0.490818	0.636058	-0.382512	-0.958821	0.00225962
NM_000633	-0.0192626	0.0274317	-0.150033	0.118127	0.120946	0.207415	0.598183	0.061631	0.279983	-0.0950776	-0.269357	-0.129341	-0.569834	0.364283	-0.0474528	-1.20592	0.340889	0.529559	-0.253233	0.886553	-1.07637	-0.0117139	0.292589
NM_000634	-0.161137	-0.243281	-0.670888	-0.234845	0.123783	-1.17923	0.296379	0.463614	-0.0606052	-0.156199	0.30914	-0.421754	0.420717	0.707983	0.550476	0.293672	0.389987	0.248084	0.625774	0.939675	0.116207	-0.0169069	-2.34064
NM_000636	0.126185	-0.180005	-0.45883	-0.887746	-2.93625	2.07806	-1.48097	0.124478	-2.21401	0.755354	2.09479	1.65148	1.73882	-0.762796	-1.39047	-1.19213	0.390246	-0.850112	-0.154779	0.267809	0.37968	2.51574	0.385439
NM_000637	0.954047	1.02719	-0.138315	-0.0875312	-1.07805	0.755735	0.789491	-1.03457	-1.35845	0.542594	0.0402895	-0.332418	0.808904	-1.52443	-1.29603	0.578523	-0.941597	-0.0656152	0.775854	0.366055	0.692021	0.560761	-0.0344529
NM_000638	0.444311	0.264288	-0.431216	0.237819	-0.20539	0.232053	0.305644	0.231344	0.328327	-0.107074	0.152454	-0.769406	-0.836537	0.470073	0.191776	-0.461209	-0.022355	0.380932	0.851461	-0.186211	0.145636	-1.34563	0.128907
NM_000639	-0.0762659	-0.653418	-0.206526	0.281576	0.347614	-0.543471	-0.24153	0.0456399	0.203692	-0.324991	0.389182	-0.0123014	0.42067	0.0473425	0.399413	-0.281343	0.21578	0.796599	-0.87617	0.306932	0.491405	-0.620501	-0.109329
NM_000640	-0.396835	-1.19984	-0.694985	-1.98028	-1.12006	2.35676	0.313323	-1.64238	-0.0321344	0.576906	1.19819	1.7779	0.753436	-2.46845	0.566232	0.536712	-1.47694	-0.0961037	-0.651578	1.9934	-0.358077	1.63751	0.407286
NM_000641	0.127464	-0.261998	0.35623	-0.280094	0.240085	0.44968	0.349421	0.0895167	-0.189531	0.134659	0.184632	-0.486958	-0.142766	-0.0751241	-0.294108	-0.905794	0.509944	-0.684968	-0.13399	0.0837042	-0.00343187	0.355556	0.577871
NM_000642	0.057112	-0.209453	-0.473735	-0.320026	0.105011	-0.939902	0.846897	0.761617	-0.194577	0.192754	-0.434933	0.144695	0.217832	-0.308938	0.6603	0.987496	0.218318	-0.0455702	-0.275363	-0.245182	0.434355	0.167545	-1.34625
NM_000644	-0.333733	0.613683	0.347975	-0.0795698	0.0951521	-0.896835	0.122	0.625943	-0.0618161	-0.279506	0.219012	-0.52783	-0.248131	0.315535	0.802363	0.586726	-0.692271	0.379579	-0.108444	-0.334249	-0.992488	0.474233	-0.0273281
NM_000645	0.175816	0.0859725	0.501582	0.0875576	0.21508	-0.0844255	-0.378548	-0.279768	0.511706	-0.577725	0.0104173	-0.00294402	0.275344	0.16179	0.0110529	0.530164	-0.0181908	-0.0282711	-1.03627	-1.03026	0.274509	0.765878	-0.170469
NM_000646	-0.144499	-0.542297	-0.0725208	-0.192264	0.41548	-0.27143	0.336298	0.52158	0.0347336	0.0905781	0.255353	-0.393774	-0.194939	0.0131853	0.129881	0.372275	-0.453439	0.520339	0.0309066	-0.154796	-0.322235	0.447948	-0.426364
NM_000647	0.155615	-0.972155	0.46427	-0.871384	0.0747311	-0.337246	0.90435	-0.0950877	0.0943988	0.148976	-1.04287	0.23733	0.0680644	-0.393315	0.0376696	0.312771	0.496566	0.409849	0.461963	-0.613811	-0.200885	0.382932	0.277269
NM_000648	0.126797	0.658446	-0.577373	-0.0453138	0.322496	0.0782865	-0.534525	-0.127404	0.719277	-0.173461	0.223495	-0.265185	-0.784073	-0.0150059	0.513232	-0.718121	-0.258472	0.153953	0.664317	0.13023	-0.710776	-0.0604659	0.679647
NM_000655	0.0554317	-0.805445	0.406779	0.127492	1.11699	-0.494291	-0.0429792	0.259526	0.603882	-0.512503	0.137984	-0.418156	-0.343956	0.68494	0.369517	-0.136629	-0.49234	-0.0847154	0.66496	-0.35251	-0.391637	-0.0643207	-0.288022
NM_000657	0.313184	-0.111319	0.686137	-0.39066	0.507089	-0.256089	-0.305351	-0.227198	-0.173033	0.158924	0.207803	-0.6319	-0.274306	0.909509	-0.0612104	0.113979	-0.0154919	-0.0253819	0.381435	0.859739	0.240588	-0.383906	-1.52254
NM_000659	-0.0996445	0.295618	0.152545	-0.0488919	0.446466	-0.272503	0.443589	0.165787	-0.0339782	-0.448101	-0.321575	0.1321	-0.0556994	0.238822	0.387788	0.469752	-0.13867	-0.059762	-0.338853	-0.336815	-0.0205383	-0.0407499	-0.516687
NM_000660	-0.115449	0.145406	0.579984	-0.165117	0.692384	-0.247912	0.157441	0.209144	0.723868	-0.0546954	-0.751228	-0.0236646	-0.0455479	-0.361964	0.316899	-0.687305	0.599205	-0.51944	-0.975305	0.2498	0.131754	0.108814	0.0329294
NM_000661	0.283902	-2.26927	-0.356494	-0.186993	-0.480718	0.409068	-0.35939	-1.12448	-1.10512	0.202654	1.43777	1.16645	0.800471	1.04942	-0.817181	0.208198	1.07345	0.687551	0.285811	0.768286	0.124552	-0.801636	-0.996307
NM_000662	-1.03906	0.142522	-0.341551	-0.482911	0.300249	0.0682605	-0.298686	0.141888	-0.293859	-0.0973344	0.50879	0.362464	1.21293	0.221712	0.191626	-0.190368	-1.01196	0.668429	-0.502414	-0.236429	0.640613	0.00660212	0.0284883
NM_000663	-1.06798	-0.116305	-0.393521	0.467409	0.167638	0.367152	-0.291876	0.0218812	-0.19728	0.6619	0.329236	0.497529	-0.0613185	0.353814	0.990674	-0.936212	-0.483867	0.113621	-0.214357	-0.815676	-0.310506	0.332037	0.586003
NM_000664	0.627829	0.80199	0.0595129	-0.29073	-0.382947	-0.0218726	1.11462	-0.334793	0.47159	-0.029615	0.421885	0.163943	-0.267173	0.0609722	-0.225013	-0.0581309	-0.58676	-0.498184	0.264037	-0.875708	0.339993	-0.0159545	-0.739494
NM_000665	-0.309803	-0.0166168	1.11265	-0.5399	0.440411	-0.604751	0.672906	-0.465065	0.055796	-0.589633	-0.528656	-0.0151295	-0.549214	0.421227	0.819665	0.73159	0.476634	0.514871	0.938859	0.62461	0.47261	-3.92625	0.263194
NM_000666	0.863727	0.809123	1.00067	0.133756	-0.372384	0.197416	-0.549757	-1.52174	-0.0341352	0.0367162	0.332883	-0.0614101	-0.158671	-0.4164	-0.0860435	-0.825656	0.0893188	0.792565	-1.10244	0.0167671	0.297482	-0.0741273	0.632336
NM_000667	1.83704	0.36525	0.830414	0.421418	0.295864	-0.760982	1.50312	-1.80479	1.2725	-0.757141	-0.210849	-1.09694	-1.16399	-1.23364	0.280712	0.490513	-1.60197	-0.635009	0.359176	1.31462	0.187599	-0.150911	0.257986
NM_000668	0.505767	-0.550877	-0.083941	0.018554	-0.266865	-0.56852	0.261864	-0.113135	-0.0859761	0.00427743	0.214773	-0.0316948	0.134848	0.310526	0.450034	0.547478	0.0609375	-0.202681	-0.242378	0.117783	-0.50907	-0.0845918	0.112891
NM_000669	1.7317	-0.356115	-0.385128	-0.283581	0.349891	0.0257526	1.55601	-0.762135	-0.412628	-0.249271	-0.0228744	-0.544947	-0.0247457	-0.150658	-0.720723	0.0633001	-0.47362	-0.638799	0.247131	-0.0462753	-0.0500822	0.403402	0.744398
NM_000670	-0.233887	-0.22209	0.992538	0.38944	1.93498	-0.682356	0.901871	1.4446	1.50618	-1.02944	-1.24182	-1.14262	-1.0654	0.214035	1.58576	-1.51591	0.904843	0.902131	-0.417379	-1.08251	-1.02547	-0.941179	-0.176319
NM_000671	-1.41327	-1.33518	-0.646918	-0.89551	-0.266295	0.59249	-0.504315	-0.0867541	-0.332171	0.505319	0.648851	0.557904	1.45283	-0.932863	0.400515	-0.348375	0.708171	1.51261	-0.1344	0.312578	0.0902192	0.402376	-0.287815
NM_000672	-0.0749984	0.0838447	0.172066	0.127546	0.193566	0.366126	0.580807	0.300887	0.146904	0.219092	-0.544507	-0.18355	-0.294487	0.0107818	0.316237	-0.716334	-0.0827636	0.225093	-0.138622	-0.251208	-0.549257	0.308367	-0.215589
NM_000673	0.0239324	0.298069	0.0830846	0.304359	-0.698027	-0.778206	-1.6291	0.57094	0.645892	-0.013534	-1.28639	0.0309415	0.354101	1.48555	0.931503	-1.76054	0.187803	0.604036	0.733012	1.34136	0.258249	-2.09951	0.412482
NM_000674	0.220801	0.383254	0.784482	-0.238985	0.00718662	-0.772606	0.231289	-0.0467342	0.0319653	0.194676	-0.184873	-0.605624	-0.628233	0.0116241	0.228343	-0.0376721	-0.460055	-0.95398	0.295309	0.807279	0.109253	0.645015	-0.0217148
NM_000675	-0.0200414	-0.223009	0.359801	0.287013	0.449845	0.0480894	0.644314	0.205905	0.141243	-0.0802228	-1.63058	-0.172691	-0.362532	-0.214706	-0.0679393	-0.042778	0.823841	0.548149	0.301354	0.694959	-0.545761	-0.527165	-0.617088
NM_000676	-0.0255887	-0.225353	-0.229888	-0.258509	0.0871527	0.231334	-0.0893845	-0.110974	0.934992	0.160364	-0.479684	0.314936	-0.112095	0.332858	0.625635	-0.594375	-0.641611	0.216637	0.281737	0.328565	0.1883	-0.711997	-0.223052
NM_000677	0.643194	1.27969	-0.257565	1.71162	-0.543046	-1.32732	1.15748	-0.319622	0.932497	-0.307169	0.367113	-0.0262305	-0.735035	-0.116374	-1.16436	0.0917274	-0.369635	-2.10087	-0.286435	1.25919	-0.73836	0.968278	-0.118763
NM_000678	-0.265334	-0.32223	0.467005	-0.200776	0.916639	-0.376954	-0.133122	0.587962	0.594531	-0.251549	0.0439134	-0.25774	-0.133899	0.341349	-0.231511	-0.178288	-0.14568	0.285106	-0.289627	0.227066	-0.875022	0.276131	-0.0779725
NM_000679	-0.242162	-0.0906083	0.182311	0.00192906	-0.00553493	0.100488	0.322866	-0.0896531	0.0408428	-0.689851	0.273081	0.0214322	-0.0786075	0.578685	0.253556	0.0500953	0.252517	-0.710433	0.119376	-0.0625904	0.161417	-0.0038373	-0.385319
NM_000680	-0.259598	-0.89324	-0.434595	0.392616	-0.828229	0.344586	0.312421	0.26317	0.206481	0.05644	0.165018	-0.449443	0.0207392	-0.179777	-0.447776	0.279641	-0.108159	-0.477688	0.23144	-0.106808	0.0351355	0.840778	1.03685
NM_000681	0.353933	-1.09431	0.0973142	-0.987218	-0.508271	0.0552314	0.481229	-0.22772	-0.322002	0.70514	0.351422	0.523107	0.417128	0.764373	1.02797	-0.53174	-0.31784	0.144575	0.153335	0.116542	0.0921864	-0.907747	-0.386639
NM_000682	-0.250235	0.914462	-0.0524354	-0.116606	-0.0898503	0.113511	-0.351717	-0.445504	-0.0268226	-0.03035	0.195159	-0.205068	1.04199	-0.347545	0.593922	0.482333	-0.0379342	-1.64231	0.262073	-0.177044	0.430917	0.113802	-0.374742
NM_000683	-0.062767	-0.146705	0.299188	0.367291	1.27908	-1.01945	-0.0767053	0.158586	0.25996	-0.894926	-0.286422	-0.323947	0.380125	0.203004	0.0473797	0.0194934	0.439828	-0.472712	0.284466	0.032745	-0.114357	0.547423	-0.920581
NM_000684	-0.273665	0.27809	0.334202	-0.0958034	0.583572	-0.734023	0.1177	0.392835	-0.187166	-0.357863	-0.122121	0.149005	0.0843054	0.341141	0.379015	-0.19752	-0.380146	0.0827448	0.0846475	0.0601016	-0.0465524	-0.469671	-0.0228283
NM_000686	0.371114	-0.196205	-0.169014	0.341864	-0.157258	-0.872296	0.209107	-0.526559	-0.0300878	0.180892	0.403547	0.164462	0.0418661	1.04063	-0.0277821	0.53446	-0.339834	-0.918193	-0.172598	-0.0858887	0.102005	-0.271021	0.376789
NM_000687	-1.033	-0.226836	-1.33861	1.66832	0.136337	0.190681	-0.141808	0.128938	0.152931	-0.353229	0.675755	1.20108	-0.237049	-0.29629	-0.498912	-0.411464	-0.264644	0.127043	-0.346569	0.0230491	0.471906	-0.59112	0.963494
NM_000688	0.732482	-0.144534	0.180615	0.500468	-0.158928	0.0381577	1.87751	-0.938826	-0.576231	-0.0555992	0.476699	-0.12659	-0.680674	0.392404	-0.264259	-0.334068	-0.447821	-0.656864	0.0728974	-1.03164	0.494482	-0.178673	0.828995
NM_000689	-0.522003	0.30556	-0.566189	-0.272549	0.157004	0.532441	-0.271408	0.327903	0.23573	0.309537	0.314892	0.287105	-0.163632	-0.57289	0.060816	-0.0597587	0.364867	-1.17668	0.219306	0.651698	-0.595911	0.557875	-0.123708
NM_000690	0.754297	-0.00199073	-0.76603	-0.949855	-0.687881	-0.000491928	0.802344	-1.14258	-0.20464	0.18939	0.658895	0.230592	0.511086	-0.177134	0.15313	0.70748	-0.538034	-0.226978	0.92853	0.506586	0.937576	-0.28358	-1.40071
NM_000691	0.0132543	-0.0106551	0.254743	0.220478	0.873083	-0.603164	0.0670786	0.123285	0.825556	-0.534368	-0.291001	-0.592202	0.210859	0.471264	0.177955	0.146886	0.209099	-1.00373	0.00867229	-0.343861	-0.225974	0.240961	-0.238217
NM_000692	-0.142196	0.154381	1.13575	-0.78973	0.768052	-0.340689	0.622175	-0.2663	-0.165493	-0.408227	-0.148454	-0.322428	0.208875	-0.189633	0.41503	-0.28111	0.484682	0.389439	0.302906	0.0238785	-0.200458	-0.664929	-0.585524
NM_000693	-0.0899259	-0.244294	0.403451	-0.197899	-0.454861	-0.676607	-0.0199987	-0.00803541	-0.2675	0.0322981	1.05553	-0.154361	0.412345	-0.372274	0.0944438	0.167864	0.373381	-0.0891763	0.531157	-1.62535	0.430237	0.628276	0.0713024
NM_000694	0.715898	0.592975	0.193811	-0.538479	-0.360576	0.0162477	-0.129126	-0.774287	-0.00697402	0.0239801	0.423175	-0.478976	0.531455	-0.261713	-0.497356	0.386733	-0.222225	-0.130561	1.29597	0.603459	0.315269	-1.33891	-0.359788
NM_000695	0.0412173	0.130072	-0.154213	-0.090151	0.273176	-0.0381133	-0.128528	-0.0390187	-0.232831	0.044808	0.374817	-0.124018	0.65161	0.0763006	-0.035063	0.503314	0.0647184	-0.089653	-0.528836	0.117778	-0.784346	0.302441	-0.335482
NM_000696	-0.690166	0.408152	-1.47467	0.568431	-1.86131	1.47559	-1.75195	0.242556	-2.59325	1.17284	0.98964	1.06492	1.19163	2.63839	-1.43986	-0.586187	0.950189	1.28858	-0.394196	-0.706686	-0.274641	-0.0802648	-0.137733
NM_000697	-0.300644	0.365047	-0.494604	0.678714	-0.221228	-0.776339	0.12209	0.412857	0.583256	-0.407629	1.04984	-0.68788	0.516483	0.239825	0.323332	-0.239313	0.142205	-0.0695512	0.505989	-0.625384	-0.403723	0.17324	-0.886583
NM_000698	-0.348582	-0.246128	0.608216	-0.241182	0.871124	-0.324726	0.00277247	-0.0470528	0.125344	-0.277951	0.401713	-0.288495	0.317325	0.417233	0.643384	-0.388067	-0.154181	-0.173814	-0.0150531	-0.322293	-0.0274039	-0.0137861	-0.518398
NM_000699	-0.691244	-1.43534	-0.50301	-1.07873	1.025	0.422152	1.32704	-1.02199	1.30533	-0.258241	-0.204882	0.803129	0.337026	-0.359725	1.13891	-1.09011	1.39795	1.78672	1.33355	-1.72841	-0.556198	-1.48575	-0.463188
NM_000700	-1.89747	-1.15475	-0.94227	-0.0296492	-1.60291	-0.414543	-2.0335	-0.478128	-1.25291	-0.148342	3.3817	0.575762	3.44069	0.00590235	-0.026224	0.406163	1.27123	-0.381721	1.11718	-0.768421	1.58479	-2.0335	1.38092
NM_000701	0.755246	0.587873	-0.173849	-0.48908	-1.16892	-0.131919	0.192637	-0.369425	0.00242784	-0.937477	0.783592	-0.674054	1.72742	0.168953	-0.699228	0.252347	-1.17834	-0.711566	1.57581	0.716844	0.275356	0.0483308	-0.552981
NM_000702	0.319863	0.214216	0.215438	0.201724	0.457602	-0.644404	-0.390074	0.214605	0.25477	-0.513744	-0.0993344	0.214216	-0.213684	-0.619069	0.13446	0.369702	0.219473	-0.0614401	-0.489713	-0.21993	0.222105	-0.333626	0.546847
NM_000704	0.727259	0.0460136	0.292077	-0.130233	-0.179501	-0.770304	0.337129	-0.628782	-0.366736	0.245522	-1.12389	-0.451519	0.37596	0.0618275	-0.299901	1.2478	-0.113482	-0.152821	-1.22446	1.04221	0.391265	0.0894439	0.58511
NM_000705	0.0196684	0.225602	-0.134405	-0.530311	0.923409	-0.167507	0.152993	0.209656	0.0602305	-0.249151	0.162312	-0.871172	-0.234662	-0.107119	-0.102145	0.655113	-0.379379	0.0681587	-0.171025	-0.341359	0.0955776	-0.169639	0.885153
NM_000706	0.60169	-1.59022	-0.183964	-0.696421	0.23704	-0.574294	-0.00325897	0.751695	0.745535	-1.42779	-0.0067812	0.240953	0.348544	0.576023	-0.355283	1.25495	-2.1512	0.907713	0.592464	0.757905	-0.0971188	-0.117162	0.188993
NM_000707	0.434577	-0.530959	-1.05086	-0.541518	0.0871046	0.583325	0.148547	-0.550998	0.947168	-0.4007	-0.335463	-0.629967	0.394852	0.553727	0.309681	0.686826	0.207465	-0.677808	1.17678	-0.598466	0.135059	0.24804	-0.596421
NM_000709	0.599233	0.181421	-0.483979	-0.0987083	0.390669	-0.333749	0.0901146	0.848834	-0.00365488	0.0799957	-0.619677	0.0339288	-0.365572	0.0620227	-0.218739	0.15514	0.387989	0.228042	0.0442423	0.0633744	0.0913665	-0.824331	-0.307964
NM_000710	0.207375	-0.105641	0.0172649	0.851102	0.328248	-1.58202	0.65533	0.492663	0.00216812	-0.836905	-0.133168	-0.184994	0.141868	0.465004	-1.01161	-0.0582753	0.0166433	0.718423	-0.0726114	-0.872508	0.0180067	-0.0888792	1.03251
NM_000712	-0.10317	0.27863	0.827395	0.114987	0.128079	0.382282	-0.349644	-0.535731	-0.0247577	-0.194919	0.11281	0.301426	0.468126	-0.116726	0.0820675	-0.305066	0.15905	-0.153308	-0.116538	-0.14987	0.0871127	-0.797704	-0.0945313
NM_000713	-1.56047	0.228095	-1.45385	0.84933	-0.904302	0.502292	-0.69807	-0.391222	-1.76542	0.505275	1.84965	0.265677	0.907299	-0.660523	-1.40392	-0.417569	1.61734	1.03646	-0.309955	0.303759	0.83816	-0.0415886	0.703539
NM_000714	-0.64491	-0.112013	-0.0739196	-0.528291	-0.194171	-0.296467	-0.609751	0.672474	-0.189405	-0.759479	-0.0453135	0.360755	0.756466	0.545613	-0.171294	0.29739	-1.43538	0.41025	0.874787	-0.0438459	0.753551	0.292835	0.140118
NM_000715	0.727473	0.53206	1.05023	-0.510627	-0.332301	-0.97627	-0.0801818	-0.509933	-0.37617	-0.298855	0.119978	-0.977017	-0.583041	-1.20916	-0.353079	0.417333	-0.747633	-0.956894	2.16103	1.42273	1.07344	0.234031	0.17284
NM_000716	0.737941	-0.151044	-0.389259	-0.138735	-0.383761	0.915001	0.166209	-0.922826	-0.768085	0.424047	0.707828	0.676374	-0.824185	0.0488847	-0.175873	-0.117806	1.56532	0.0985504	0.37324	-0.555449	0.278606	-1.87717	0.312193
NM_000717	0.122492	-1.02676	0.0309457	-0.194134	-0.252629	0.820847	-1.64605	-0.0423677	-0.36085	0.275066	0.353746	-0.286303	-0.14468	-0.628506	1.07495	0.337659	0.817112	-0.38986	-0.440327	0.683653	-0.0579605	0.145533	0.808432
NM_000718	0.863131	0.708768	-0.118759	-1.90828	-0.0998824	-2.38692	0.0258501	-0.479878	0.0205641	0.691478	0.312484	-0.504466	0.301416	0.620032	0.277592	0.809141	1.06013	2.03307	1.29611	-2.68433	-0.544268	-0.178112	-0.11487
NM_000719	1.22913	-0.782127	-0.468743	0.0736343	-0.177874	0.62442	-0.2357	0.218589	-0.109077	-0.0132076	-0.305886	0.295842	0.0729677	0.809732	0.0487187	0.313217	0.00359899	0.0592433	-0.0806329	-0.813071	-0.375936	-0.244875	-0.141964
NM_000720	-0.640405	-0.814446	-0.113491	-0.123651	0.955466	-0.376077	-0.448019	0.891564	1.20805	-0.259438	-0.989847	-0.549996	-0.578175	0.651739	1.14316	0.0565782	0.323796	0.0446715	0.407967	-0.0269028	-0.0273589	-0.2484	-0.486784
NM_000721	0.235475	-0.419282	0.633168	-0.140786	0.0106463	-0.514164	0.28259	1.05263	1.16603	-0.475934	-0.604098	-0.624013	-0.820092	0.0192639	0.196301	0.434409	0.383768	-0.104662	0.805513	-0.121753	-0.217847	0.279602	-1.45677
NM_000722	-0.203487	-0.226826	-0.385247	-0.608607	0.126186	0.263139	-0.219455	-0.371895	-0.141396	0.64811	0.245868	0.329348	0.00995426	-0.843368	0.169208	0.596848	0.46078	0.20602	0.244149	0.0583554	-0.875648	0.665612	-0.147647
NM_000723	-0.268733	-0.48911	0.268159	-0.345229	-0.00349062	-0.784778	-0.18791	0.569643	0.221519	-0.344893	0.468038	0.0233859	0.311546	-0.245551	0.0984806	0.789937	-0.379345	0.301791	-0.488977	0.236189	-0.151806	0.653902	-0.252767
NM_000724	0.212289	0.0228467	0.225465	0.3138	0.905723	-0.46185	0.350876	-0.33441	0.0968795	-0.288722	-0.9135	-0.342762	0.215843	-0.432478	0.293547	-0.0176215	-0.179578	0.665172	-0.089036	0.766214	-1.50613	0.208589	0.288847
NM_000725	-0.806082	0.0988229	0.142269	-0.134202	0.604815	-0.206215	0.188709	0.751463	0.472016	-0.410664	-0.622827	-0.521409	0.0623413	0.54648	0.37359	-0.193121	-0.604954	0.0650721	0.373154	0.00222455	0.228059	0.272477	-0.682019
NM_000726	0.140801	-0.488254	0.103721	0.155973	0.442004	-0.628725	0.376846	0.304549	0.678571	-0.741158	0.0654812	-0.0988274	-0.0713966	0.950301	0.353129	-0.0555556	-0.275425	0.199225	0.389045	-0.0525052	-0.680601	-0.702195	-0.365003
NM_000727	-0.0340881	0.426791	-0.570669	-0.0931323	0.229779	-0.611862	0.0773955	0.595611	0.424833	-0.312157	0.00344875	-0.118903	-0.429543	-0.24537	0.190415	0.354601	0.622819	-0.349733	0.24415	0.190974	0.232425	0.0372232	-0.865008
NM_000728	-0.380986	0.0901127	0.310101	-0.143242	-0.0197508	-1.9421	0.476061	-0.13811	-0.0802086	-0.387696	-0.0548486	0.24743	0.334279	-0.359292	0.879509	-0.0136104	-0.248348	0.363447	-0.321342	0.548748	1.23105	-0.304246	-0.0869559
NM_000729	0.172306	-0.116796	0.415935	0.341505	-0.585765	-2.37733	0.51121	-0.308583	0.338182	0.464931	-0.198521	-2.04736	0.175186	0.593384	-0.160643	-0.0412279	-0.1974	0.44054	1.43715	-0.337157	-0.159417	-0.477791	2.11766
NM_000730	0.0952751	0.521279	0.239594	0.229892	0.0532296	-0.178316	-0.133197	-0.135868	0.460113	-0.0320553	-0.371568	-0.305216	-0.129933	0.342379	0.199827	-0.126119	0.437249	-0.27418	-0.218447	-0.362588	-0.127288	-0.372603	0.188539
NM_000732	0.188312	-0.117778	0.0364176	-0.440907	-0.336432	-0.0315044	0.163275	-0.0382717	-0.369209	-0.333357	-0.41385	-0.15731	1.4314	0.562263	0.635033	0.511501	0.243847	0.43802	-0.875134	-0.710374	0.0516034	-0.140164	-0.297374
NM_000733	2.1453	-0.453653	0.318234	-0.341948	0.210012	-1.50965	0.996116	-1.72797	-0.707138	0.109904	-0.208894	-2.09864	-1.44055	1.97584	-0.679819	1.52917	0.251185	-1.2022	0.465657	2.66648	0.178423	0.162374	-0.638228
NM_000734	0.149326	0.713245	-0.830383	0.923771	-0.249224	-0.190392	0.888545	-0.0337449	-0.11621	-0.152665	0.16942	-0.218192	-0.225315	0.338691	0.635954	-0.942586	0.281645	-0.567121	0.223892	0.456445	0.548823	-1.36414	-0.439779
NM_000735	-0.458156	0.580716	-0.0296872	-0.699421	0.171852	-1.65547	-0.334765	1.06951	0.796383	0.0427502	-0.716747	0.324671	-0.162385	0.0823929	0.570079	0.594087	-0.388511	0.0213872	-0.93397	-0.482743	-0.863806	1.72569	0.746134
NM_000737	0.327424	-0.509384	-0.0274588	0.069066	-0.0365824	-0.849478	0.228632	0.608541	0.84429	-1.48793	0.0467898	-0.0495352	0.0767268	1.42119	-0.291917	0.326706	0.224117	-0.348155	0.0474217	0.0966364	-0.0453386	-0.433292	-0.238468
NM_000738	-0.29825	0.992711	0.615953	-0.338325	-0.0436282	-0.217379	0.277864	-0.390353	-0.0526284	0.0940228	-0.712844	-0.328389	0.167607	-0.0689551	-0.606882	0.241517	-0.891396	0.0270355	0.292308	-0.322284	0.519073	0.388511	0.65471
NM_000739	0.554014	-0.136681	0.453345	-0.34277	-0.12459	-0.205695	0.348123	0.193306	0.0681492	-0.0418232	-0.0743827	0.0209584	0.212563	0.542038	0.0277561	-0.500618	-0.293488	-0.26742	-0.459832	-0.390743	0.0825264	0.0680581	0.267205
NM_000740	-0.519229	0.811608	-0.303575	-0.635774	0.267226	0.640919	-0.354382	-0.645748	-0.141739	0.800576	-0.0747994	0.533194	-0.672846	-1.13223	0.935086	-0.143637	0.0960028	0.898723	-0.122488	0.104523	-0.310373	-0.528669	0.497635
NM_000741	-0.0894051	-0.247997	0.0975792	-0.225446	0.176899	-0.280298	0.282515	0.48586	0.594675	0.370626	-0.279067	-0.196338	0.179297	0.329775	-0.127275	0.184429	0.176509	-1.13947	-0.362438	-0.548937	-0.485993	0.224188	0.880308
NM_000742	-0.275479	0.124241	-0.526244	-0.231806	-0.141342	-0.086004	0.264876	-0.763856	0.0296235	0.2884	0.473344	0.045798	-0.11422	0.666494	0.007152	-0.0946986	0.173147	0.539376	0.541509	0.35542	0.248316	-0.753228	-0.770819
NM_000743	0.62647	-0.504318	0.872449	-0.106586	0.252199	-0.613937	-0.0275388	0.618546	0.423827	-0.379858	-0.262773	-0.28355	-0.183251	1.20711	0.0321581	0.0811669	-0.279817	-0.39644	-0.447492	-0.0498339	-0.259198	0.175297	-0.494633
NM_000744	0.360277	0.0974737	0.205576	0.478924	0.0920489	0.202223	0.258903	0.0124596	0.412489	-0.565138	-0.610077	-0.033051	-2.06113	-0.0695164	0.130183	-0.158067	0.35503	0.260573	0.201308	-0.115282	1.03439	0.0148596	-0.504463
NM_000745	0.564473	0.445567	1.53281	0.123407	1.28567	-1.53212	0.842794	1.51215	1.22589	-1.40827	-1.53611	-1.78861	-0.138601	0.430673	1.63889	-1.07639	1.87616	1.70355	-0.0139853	-1.46972	-2.48197	-0.662291	-1.07397
NM_000746	-0.235037	-0.701149	0.763319	-0.103689	1.19497	-0.49792	-0.200689	0.731687	1.65784	-0.262618	-1.28043	-1.12866	-1.18985	-0.266043	1.09308	0.371633	0.220496	0.296915	0.494571	-0.132593	-0.263102	0.0835584	-0.64629
NM_000747	0.287623	-1.16471	0.428501	-0.550184	-0.330546	0.0600822	-0.258456	0.612108	0.592235	-0.514465	0.448697	-0.0203738	0.197013	0.62619	-0.156862	0.227231	0.167451	-0.458005	0.234032	-0.217956	-0.790855	0.462844	0.118403
NM_000748	-0.245494	0.676836	0.394361	0.282585	0.0345712	-0.184169	0.0703421	0.179688	0.622266	-0.322724	-0.181858	-0.372768	-0.169277	0.474623	0.467749	-0.43548	-0.323991	-0.435679	0.136874	0.118801	-0.248305	-0.388047	-0.150905
NM_000749	0.623999	-0.118876	0.0494816	-0.712512	0.330741	-0.0686783	-0.196829	0.70096	0.261722	-1.04252	0.232632	-0.31299	0.12927	-0.156493	-0.619655	-0.23389	0.948314	0.568235	0.62417	-0.0838069	-1.35009	-0.294958	0.721778
NM_000750	0.417341	-0.375557	0.0951713	-0.122186	-0.151608	0.484667	-0.0436149	-0.297972	-0.195926	0.397222	-0.229903	-0.156184	0.0587863	-0.0469555	-0.0741292	0.0105351	-0.540568	0.348055	0.52969	-0.625177	-0.0460382	0.631721	-0.0673703
NM_000751	0.979281	0.759156	-0.281696	-0.383415	0.17538	0.234617	-0.31289	-0.0633141	-0.145977	-1.2629	-0.189726	-0.153004	-0.0538092	-0.292316	0.43202	0.230152	-0.288627	0.827601	0.0762798	-0.148013	-0.687975	0.701281	-0.152104
NM_000754	-0.32778	-1.16831	0.356565	-0.117771	-0.174508	0.221349	0.193129	0.364503	0.519813	0.406913	-0.362887	0.0875732	0.0780142	-0.542798	-0.551937	0.743293	-0.39508	-0.180867	-0.00686233	-0.131368	0.398308	0.284288	0.306418
NM_000756	-0.613706	-0.596197	-0.0904807	-0.0516181	0.392353	0.333242	0.151702	-0.0217769	0.0824526	0.412356	0.220699	0.247494	-0.243252	-0.1323	0.645455	-0.0105387	0.19524	-0.43268	-0.457447	-0.342687	0.0429169	0.157186	0.111583
NM_000758	0.67858	-0.740185	0.140975	0.135546	-0.285366	-0.663274	-1.40003	0.837506	-0.196593	0.585033	-1.50176	-0.0639164	0.243287	-0.0363065	0.335172	0.075037	0.980713	-0.161427	0.615857	-0.278139	-0.432449	-0.227478	1.35921
NM_000761	0.29561	0.101166	0.492533	-0.116807	0.51986	-0.531475	0.288022	0.48607	0.716131	-0.507396	-0.455854	-0.380441	-0.327002	0.23149	-0.0760148	0.205713	0.180352	-0.301751	0.149127	-0.0794736	-0.138793	-0.311365	-0.439704
NM_000762	-0.041735	-0.541443	0.772875	-0.740012	0.632233	-0.243379	-0.648337	1.09036	1.48626	-0.175323	-1.03087	-0.700058	-0.556897	-0.235783	0.599541	0.00942905	0.716962	0.0118517	-0.00401006	0.236238	-0.241809	0.762503	-1.15859
NM_000765	0.219093	0.365931	-0.543404	0.0646422	-0.335048	-0.0345108	0.425025	-0.156043	0.192526	-0.289438	-0.375611	0.1463	0.461442	-0.626322	0.320774	-0.249699	-0.0107965	-0.791239	0.366593	-0.621669	0.0791485	1.16016	0.23214
NM_000766	0.470716	0.0750783	-0.120363	0.130306	0.653927	-0.0267155	0.157535	-0.330781	0.552594	-0.0393164	-0.199328	-0.68176	-0.208324	0.14143	-0.353243	0.121142	0.461938	-0.178509	-0.7073	0.0761379	0.116454	-0.427212	0.315596
NM_000767	0.174506	0.465073	0.332821	-0.355801	0.112121	-0.101132	0.51219	0.51794	0.147841	-0.540239	-0.73716	-0.428667	0.433676	0.326951	0.300083	0.106231	0.423582	0.16607	0.153355	-0.0322761	-0.952324	-0.715805	-0.309037
NM_000769	-0.00857367	0.0389152	-0.224172	-0.405991	0.183606	0.465035	0.497654	-0.0148267	0.365372	-0.897797	-0.490593	-0.575535	0.254481	0.075557	-0.717471	0.437433	0.079126	-0.399753	0.638946	0.379815	0.299307	0.0285103	-0.00904555
NM_000770	0.0793767	0.220405	-1.13919	0.112174	-1.08085	1.35046	0.490601	-0.143848	-1.1761	1.40635	0.000110239	0.38291	-0.469832	-0.683213	-0.701008	-0.198978	-0.773802	0.0966674	1.39475	0.536142	0.627775	0.284812	-0.615711
NM_000771	0.691656	0.205482	0.478412	0.711031	0.170901	-0.0633802	0.436088	-0.117845	0.155776	0.153849	-0.106082	-0.608955	-0.686551	0.0622551	-0.172778	0.310569	-0.29639	-0.75677	-0.0167305	-0.486732	0.25847	-0.734413	0.412139
NM_000772	-0.407841	0.341613	0.384562	-0.469494	0.605173	0.0790174	-0.73939	-0.0556034	0.455616	-0.366174	-0.479422	-0.12044	-0.312717	-0.0939025	0.170552	0.694661	0.214598	-0.450065	0.00164276	0.439606	0.328579	-0.438037	0.217466
NM_000773	-0.0123144	-0.098939	-0.114828	-0.467086	0.0810991	0.28864	0.226156	-0.229611	-0.268411	-0.0242643	0.455741	0.314599	0.134581	-0.464684	-0.097156	0.25585	0.22024	-0.645075	0.437766	0.343305	0.119848	0.0185657	-0.47402
NM_000774	-0.123309	-0.213476	0.0152241	-0.0443981	0.340176	0.11293	-0.178387	1.08747	0.52496	0.0152633	-0.538484	-0.745288	-0.315991	-0.630758	0.486319	0.343554	0.200649	0.680081	-0.767301	-0.021764	0.0174292	-0.143613	-0.101284
NM_000775	-0.451369	-0.190557	-1.97973	0.765981	-0.887423	1.28013	-0.810851	-0.295403	-0.919171	1.19967	0.861586	0.960425	0.690419	-0.79236	0.118275	0.0869576	-0.205908	-0.225553	1.52717	1.00887	0.543714	-0.33111	-1.95375
NM_000777	-0.653741	-0.313827	-0.233793	0.134624	0.274869	-0.0183981	0.0172009	-0.448038	0.152578	-0.280301	0.370589	0.209625	0.827534	-0.0170066	0.62863	-0.0860491	0.168887	-0.429743	-0.475213	-0.356742	0.421385	-0.166801	0.273732
NM_000778	-1.13228	0.855377	0.137542	0.505078	0.874714	-1.86227	-0.0423071	-0.692659	4.00015	-1.26696	-1.87639	-2.25461	-3.00246	-0.154373	-0.321845	2.34728	-0.225474	-2.70307	-0.178184	1.214	0.496611	2.29312	2.989
NM_000779	-0.626111	-0.339167	-0.394508	-0.01201	-0.0114594	-0.185343	-0.399027	-0.875549	-0.467261	-0.618565	0.779905	-0.394381	1.99664	-0.112201	0.146853	1.06247	0.495168	0.249758	-0.1431	0.435726	-0.819484	0.784103	-0.552459
NM_000780	-0.0546479	0.179942	-0.577565	-0.428285	0.0705897	0.128441	0.133468	0.695156	-0.352756	0.0286763	0.246564	-0.458377	0.127659	-0.0994506	0.527877	0.611916	0.184595	-0.922388	-0.700722	0.215389	-0.167447	0.41233	0.199035
NM_000781	0.198028	-0.0117748	0.307654	-0.0712895	-0.772697	0.463979	0.0738161	0.13113	-0.241434	0.4769	0.0765269	-0.391253	-0.852477	1.07986	-0.00560764	-0.0955653	0.694448	-0.1867	-1.13879	0.506824	0.584035	-0.503485	-0.322125
NM_000782	-0.912282	-0.162666	-0.258924	0.550315	-0.277925	-0.178041	-0.411721	-0.115479	-0.173365	0.703656	0.138308	-0.432225	0.806942	0.390956	0.0863874	-0.323794	0.25773	-0.920605	0.945397	0.656752	0.48284	-0.983446	0.13119
NM_000783	0.55277	0.867911	0.243837	0.0345264	-0.0420911	-0.196688	0.777463	0.0403664	-0.210207	-0.00651561	-0.531902	-0.09664	-0.310655	-0.205203	-0.16924	0.347092	0.173514	-0.460613	-0.141774	-0.0414793	-0.125011	0.101507	-0.600966
NM_000784	0.590412	0.428556	1.50833	-0.801706	-0.39279	0.543447	0.339495	-0.812441	-0.64889	0.446255	0.765554	-0.721872	0.406908	-0.25214	-0.847816	-0.0997863	-0.881876	-1.05129	-0.89393	-0.270253	1.25241	0.489454	0.903973
NM_000785	1.51373	1.06845	-0.476909	-0.387536	-0.140622	-0.258292	-0.481982	-0.605906	0.757689	0.160334	0.0222654	-0.290648	-1.24756	-0.474003	0.513485	0.148751	0.470178	-0.413229	0.264032	0.665563	0.0452641	-0.0600125	-0.793045
NM_000786	0.1468	-0.2847	0.864016	-0.162565	0.566984	-0.442566	-0.052744	0.44468	0.789454	-0.308079	-0.674922	-0.356565	-0.0192389	-0.369445	0.640655	0.196166	-0.316772	0.263718	0.438349	0.0764078	-0.274964	-0.821557	-0.343111
NM_000787	-0.100574	0.547812	0.488804	-0.150335	-0.191563	-0.0656519	0.414226	0.112079	0.877363	-0.850541	-1.99497	-0.24582	0.215291	-0.873551	0.249812	-0.566536	0.915395	-0.535556	0.484478	0.207567	0.176432	0.146404	0.739428
NM_000788	-0.11447	0.559131	-0.234285	-0.151678	0.636721	-0.0963364	0.0960371	0.283547	0.639387	-0.0219621	-0.778955	-0.142769	-0.798661	-0.0259399	0.378701	-0.225293	-0.120541	0.440341	0.493152	-0.104	-0.333238	-0.233437	-0.145453
NM_000789	0.0961337	0.248646	0.253925	-0.132709	0.357265	0.0458386	0.229295	-0.0570727	0.367275	-0.464588	-0.246636	-0.192887	0.238793	-0.336922	0.255731	0.0537355	-0.0387705	0.444284	-0.418564	-0.609351	0.266225	-0.208967	-0.150681
NM_000790	0.454365	-0.0413193	-0.978473	0.395355	-0.813138	1.19146	-0.463407	0.0355414	-0.628223	0.970926	0.173285	0.272793	-1.02865	0.0277525	-0.455889	0.593447	-1.1219	0.977495	1.03656	-0.120515	0.0642104	-0.658518	0.116835
NM_000791	0.704759	1.02653	0.539923	-0.00604954	0.286088	-0.860073	0.345462	-0.00424178	0.284646	-0.582272	-0.546415	-0.588029	-1.08342	0.732475	0.552896	1.3406	-0.314502	-2.252	-1.37389	-0.357859	0.550606	0.372188	1.23257
NM_000792	-0.62575	-2.25113	0.0286328	0.220174	-0.0180795	0.524342	0.509615	-0.256669	-0.431865	0.221721	0.353779	0.59105	-0.153359	0.539305	-0.448115	0.97181	0.345073	0.832807	-0.56092	0.157716	0.285887	0.233968	-1.07
NM_000793	-0.62719	-0.415184	0.626924	0.163301	0.0906246	0.0394612	0.401624	0.076345	0.0577541	0.0600745	-0.338389	0.169842	0.726098	-0.189069	0.502076	0.156671	-0.176863	-0.276589	0.00574186	-0.955977	0.224797	0.40695	-0.729022
NM_000794	0.0858315	0.162	-0.344639	0.0801534	0.416103	0.106018	0.329537	0.450535	0.501425	-0.583628	-0.287284	-0.289227	0.109751	0.283985	0.0567781	-0.0473057	-0.131223	0.18445	-1.0191	-0.0818357	-0.0865281	-0.04801	0.152213
NM_000795	-0.347936	0.60689	-0.950551	-0.0784282	0.171568	-0.436473	-0.1838	0.120357	0.356166	0.298074	-0.0846604	0.240035	-0.285507	-0.428995	0.0893	-0.0907	0.730643	-0.683356	-0.083728	0.219891	0.290437	0.152895	0.377878
NM_000797	-0.412903	0.234913	-0.276004	0.566193	0.110426	0.0699412	-0.0520223	-0.487257	0.0590125	0.39769	0.0365666	-0.808223	-0.0560552	-0.516494	0.0994748	0.168384	-0.0408617	0.00618941	0.234851	0.182479	0.253791	0.194263	0.0356465
NM_000798	-0.462332	-0.227301	-0.322749	0.701885	0.122268	-0.0947804	-0.5218	0.816813	-0.151625	0.433836	-0.000373568	-0.626579	-0.172069	0.0305164	0.201454	-1.08687	0.368697	0.314048	0.572906	0.0358455	-0.0605747	0.449338	-0.320556
NM_000799	0.0929953	-0.687534	-0.0108903	-0.112454	0.737074	0.304646	-0.853684	-0.375134	0.207569	0.235933	-0.0527376	-0.405671	-0.129152	0.36185	-0.281777	-0.202178	0.551876	-0.241229	-0.156831	-0.468573	0.303581	-0.106565	1.28889
NM_000800	0.336459	-0.0381457	0.15343	0.12363	0.156695	-1.08823	0.000354673	-0.382553	0.155074	-0.0959299	0.342934	0.242997	0.243533	0.987247	0.524482	0.31167	-1.00361	-0.0730867	-0.0119977	-0.68475	-0.384395	0.261104	-0.0769076
NM_000801	-0.719742	0.176486	0.390656	0.285175	0.691657	-0.397382	-0.140247	0.290082	0.94637	0.148481	0.353462	-0.776831	0.0543594	0.549699	-0.266649	-0.231971	0.86362	-0.16505	-0.159901	-0.821616	-0.635177	-0.162142	-0.27334
NM_000803	0.874974	0.677238	-0.222104	0.28855	-0.40848	0.0378536	0.297297	-0.383787	-0.31427	0.121915	-0.157642	-0.614158	-0.18679	0.471	-0.404333	0.276062	-0.264339	-0.772536	0.382166	0.00150268	0.000182106	0.0406016	0.259097
NM_000804	0.810815	0.367597	-0.238836	-0.492562	-0.109827	0.00454939	0.445823	-0.837384	-0.617581	0.160194	-0.531845	-0.0529204	-0.246136	-0.515964	-0.139394	0.710903	0.755112	-0.593889	0.371691	0.485311	0.0810582	-0.0572395	0.240522
NM_000805	0.1616	0.203434	-0.244035	0.516155	-0.333628	0.267921	-0.513705	-0.833339	0.548583	0.24099	-0.114853	-0.938628	0.21232	0.100201	-0.831909	0.271354	0.626057	-0.374855	0.216743	-0.153464	-0.323433	1.35051	-0.0540139
NM_000806	-0.362169	0.147778	0.367878	-0.128104	0.688363	-1.03556	0.651645	0.213681	-0.0964847	-0.102632	-0.154996	-0.244609	0.105016	-0.201393	-0.0206479	-0.147049	0.498277	0.296428	0.02211	0.317306	-0.562069	-0.352206	0.0994376
NM_000807	0.579768	0.616507	1.26585	0.654838	0.506937	-1.14589	1.25715	1.3235	1.1232	-2.49334	-1.5953	-1.2143	-0.637741	0.304226	-0.970758	0.423542	-0.0471479	1.11302	-0.251547	0.0123057	-1.43766	0.564026	0.0488079
NM_000808	-0.450751	0.399216	-0.02152	-0.119338	1.07011	0.173747	0.145619	-0.115806	-0.22681	-0.24637	-0.00052517	-0.190721	-0.825474	-0.582222	0.397891	0.241393	0.422027	-0.11336	0.639831	-0.950288	-0.201461	0.210826	0.343984
NM_000809	0.272498	0.361237	0.185719	-0.460867	0.199849	-1.11824	0.225504	0.139942	0.138542	0.576045	-1.07637	0.245374	-0.484396	0.412262	-0.468742	-0.183355	0.420035	-1.1443	0.832102	-0.288329	-0.0624266	0.233062	1.04485
NM_000810	0.635029	0.232783	0.020507	-0.606772	0.227341	-0.891387	0.637168	-0.285518	0.056814	-0.00198289	-0.168324	0.135314	-0.165092	0.0948573	0.0674979	0.150498	-0.372416	-0.218832	0.382064	0.147014	0.414863	-0.755154	0.263727
NM_000811	-0.629383	0.28764	-0.318994	-0.338224	-0.0223905	0.292636	-0.0452682	0.866622	-0.305481	0.0256464	-0.534698	-0.104316	0.391266	0.0779858	0.0951122	0.274383	-0.212454	0.40224	0.880955	0.496702	0.202543	-0.261163	-1.52136
NM_000812	-0.5611	0.0592898	1.71131	-1.24927	3.70759	-1.95227	1.74319	1.92084	2.88595	-1.88486	-2.95261	-1.43869	-2.11304	-0.630876	3.11658	-0.800336	1.18057	1.25797	0.551261	-0.471418	-1.14862	-2.24077	-0.690698
NM_000813	-0.413296	0.42628	0.396113	-0.0893079	0.0898505	0.43264	0.0164483	0.168436	-0.403791	0.235322	0.213887	0.223882	-0.681511	0.432728	-0.0351891	0.185705	-0.115966	0.421228	0.426555	-1.51273	-0.654376	0.201096	0.035994
NM_000814	0.32415	-0.193118	0.269495	1.12269	0.53109	-0.00261577	-0.166012	-0.213433	-0.153133	-0.61818	-0.447972	-0.334399	-0.0600187	0.146775	0.195634	0.0798763	0.0202274	-0.131866	0.495715	-0.472025	0.157045	0.209676	-0.759605
NM_000815	0.14722	-0.273338	-0.578196	-0.533707	0.884959	0.0356392	0.158943	0.539033	-0.0570771	-0.092255	-0.328331	0.112772	0.351403	-0.20171	-0.255192	-0.269263	-1.52238	0.472025	-0.190385	0.225471	-0.204777	0.829881	0.749268
NM_000816	0.713195	-0.69794	-0.362271	0.274042	0.655765	0.0387761	-0.383585	-0.258175	-0.568805	0.315284	0.0955576	-0.506967	0.0708814	0.0578998	-0.110878	-0.414932	-0.434045	0.180559	0.87239	0.996387	0.208053	-0.0984129	-0.642776
NM_000817	-0.0437655	-0.343063	-1.06777	-0.18087	-0.475704	0.881916	0.560996	-0.552447	-0.205596	0.322199	0.176787	0.555622	0.107068	0.363722	0.195351	-1.07059	-0.508644	0.241211	0.911175	-0.797577	0.550477	0.226683	0.152818
NM_000818	-0.0189488	-0.708873	0.843982	-0.5012	-0.21644	-0.386063	1.03552	1.05604	-1.28107	0.690475	-0.786987	-0.979579	-0.498976	0.44911	1.49025	0.108444	0.486051	0.0834335	-2.54597	-0.140358	-0.800528	1.96258	0.659105
NM_000819	0.519232	-0.187313	-0.487552	-0.528545	-0.508528	1.19629	-0.480366	-1.1363	-0.993029	1.08067	0.222203	1.09764	0.526814	-0.0446331	-0.643821	-1.06614	0.258346	-0.4061	0.649332	0.649168	0.349447	0.00640141	-0.0732264
NM_000820	0.463004	0.577579	-0.566991	-0.172816	0.0455419	-0.299488	0.0900075	0.148463	0.211912	0.014117	0.613251	-0.334581	0.06719	-0.567863	0.25216	0.356104	0.241212	-0.47544	-0.19289	-0.259427	0.335916	0.38002	-0.926981
NM_000821	0.708607	0.192943	-0.482036	0.107274	-0.25965	0.18527	0.15489	-0.472114	-0.261167	0.074347	0.116963	0.313618	-0.034134	0.0377288	-0.23653	-0.135542	-0.779624	-0.456145	0.320553	0.121079	0.083304	0.0153814	0.684982
NM_000823	0.558337	0.908442	0.0579825	-0.0147612	-0.31861	-0.342154	1.04773	-0.368463	-0.138098	-0.35224	0.173165	-0.853365	-0.917098	-0.189175	-0.239409	0.490617	0.103307	-0.708715	0.429427	0.533214	-0.327985	0.334304	0.133547
NM_000824	0.141163	0.0887077	-0.668836	0.0141138	-0.216537	-0.146063	-0.252071	-0.0244371	0.942733	-0.175722	-0.0858811	0.131877	0.153596	-0.312257	0.484831	0.200349	-0.0590331	-0.558379	0.434121	-0.0486084	0.100217	0.612358	-0.756241
NM_000825	0.0329125	-0.685637	0.879714	-0.399004	0.722917	-0.236594	0.28721	0.987565	1.22788	-0.155591	-1.05803	-0.422815	-1.00204	-0.203972	0.264676	0.248521	0.444385	0.0855025	0.100926	-0.0162175	-0.434706	0.0808563	-0.748448
NM_000826	0.498939	-0.736467	0.18663	0.127106	0.220131	-0.206836	0.0623262	-0.0588428	0.304536	-0.315802	-0.0951517	0.237846	0.230183	-0.625446	0.171181	-0.0881975	0.380067	0.810177	-0.0111478	-0.438087	-0.543046	-0.264353	0.154253
NM_000827	-0.0660318	-0.281282	0.233315	0.16296	0.313324	-0.780256	0.33642	0.0968432	-0.378859	-0.120419	0.263984	-0.0341322	0.0948619	-0.463829	0.69043	0.459024	0.867226	-1.75479	0.807987	-1.57496	0.113919	0.337608	0.676658
NM_000829	-0.338992	-0.224492	-0.466313	-0.508683	0.140075	0.27128	0.326232	1.01744	-0.0874638	-0.511399	0.369084	-0.737329	0.194763	0.135873	-0.0794486	-0.335441	-0.025844	-0.0861664	-0.552564	0.423352	-0.192303	0.217657	1.05068
NM_000830	-0.455778	-0.149816	0.534043	0.220637	0.349606	0.617834	-0.0375607	0.574506	0.126098	0.321251	-0.541438	0.306762	-1.37962	-0.511259	1.05854	0.377959	0.279556	0.0358587	-1.30875	-0.59194	0.196666	-0.251625	0.228471
NM_000831	-0.218352	-0.818713	0.186586	0.561446	-0.0654547	0.314196	0.23034	0.502917	-0.110235	0.409195	-0.767269	0.0735024	-0.540827	-0.839516	0.0468658	-0.265521	0.796744	-0.190608	-0.286652	-0.255834	0.670952	-0.0479701	0.614207
NM_000832	0.588592	0.688129	0.0686291	0.00611474	0.764532	-1.13722	0.610149	-0.379162	0.591565	-0.660305	-0.865719	-0.696917	-0.288349	0.170577	0.238792	0.904127	-0.720243	-0.66454	0.133161	0.960608	0.166649	0.0128509	-0.492015
NM_000833	-0.239552	0.237446	0.435863	0.321729	-0.283944	-0.311329	0.0789086	-0.0111421	0.313245	-0.0458393	-0.022694	-0.214608	0.0713136	0.82009	0.126255	-0.246646	-0.33105	0.182217	-0.637012	-0.672257	-0.360739	0.555364	0.234379
NM_000834	0.0960143	-0.624078	0.151665	-0.159192	0.436007	-0.000491624	0.229445	0.136949	0.0752962	-0.648006	0.0301237	0.13544	0.285211	1.06006	-0.435567	-0.394601	-0.0809531	-0.122306	0.185883	-0.13702	0.236518	-0.253652	-0.202742
NM_000835	-0.932665	0.304945	-0.967366	0.287701	0.0586015	0.184405	-0.113171	0.236946	0.0406612	0.575032	-0.51314	-0.169664	0.00666575	0.218202	0.507569	0.768077	0.304609	-0.001936	-0.35989	-0.0588365	0.0535969	-0.928494	0.49815
NM_000836	0.22918	-0.232129	-0.333602	-0.25904	0.319488	0.00657719	0.273617	0.37599	0.459512	-0.345136	-0.104538	-0.120797	0.252882	-0.551501	0.0623861	0.614862	-0.35317	-0.724	0.520543	0.343137	-0.154068	-0.204896	-0.0752973
NM_000838	0.3637	-0.040028	-1.21391	-1.0059	-0.0703561	0.651384	-0.857524	-0.450147	0.0195427	0.0491002	0.402405	0.612798	-0.633012	0.960253	-0.129041	0.949488	0.580213	-0.930571	-0.665592	-0.334677	0.546881	0.977086	0.217901
NM_000839	-0.0973197	-0.852399	0.887109	-0.060485	-0.0154048	0.189634	0.222848	0.421417	0.036871	0.133617	-0.656754	0.0910035	-0.144325	-0.00287562	0.0205391	0.151686	-0.261751	-0.609855	1.15788	-0.329441	-0.0811583	-0.498448	0.297614
NM_000840	0.228088	0.421654	3.1593	-0.923426	2.67975	-2.03102	1.19055	2.46376	2.70968	-2.67641	-3.59888	-3.29978	-1.6789	-1.02024	1.55003	0.116761	1.96595	1.99581	1.43692	-0.903811	-1.73267	-0.0250511	-2.02807
NM_000841	0.353566	0.828491	0.849365	-0.565181	1.18386	-1.41103	0.29044	0.975601	1.32124	-1.21311	-0.46025	-1.30768	-1.49946	-0.356026	1.04324	1.72434	-0.2558	-0.876642	1.41267	0.233361	-0.598553	-1.12725	-0.545204
NM_000842	0.431798	0.246922	-0.049854	-0.10884	0.495778	0.263663	-0.0818766	-0.171705	-0.485356	0.0757406	0.236298	0.0825357	-0.279456	0.0488941	-0.506902	-0.905669	0.153426	0.190068	0.565794	-0.222774	-0.406991	0.3482	0.0803075
NM_000843	-0.157222	-1.10287	-0.518268	-0.466935	0.477775	-0.395108	0.656268	0.40372	0.550088	-0.362437	0.313687	0.0310027	-0.0820299	-0.578949	0.320377	0.345241	0.0307689	-0.414916	0.0274287	0.302759	0.506917	0.334087	-0.221382
NM_000845	-0.772221	-0.375415	-0.707287	0.153898	0.276883	0.135797	0.144469	-0.119149	-0.35497	-0.694804	0.30188	0.430989	1.14486	-0.564987	-0.416201	0.167677	0.363403	0.208284	-0.55206	0.0713899	0.725236	0.865103	-0.43278
NM_000846	-0.140909	-1.19565	-0.607241	0.305085	-1.1105	-1.99166	0.620815	0.709744	0.191432	-0.739682	0.228017	0.191813	0.890306	-0.44364	0.340654	-0.77755	0.303282	-0.711126	1.69741	0.308966	0.0451346	0.481122	1.40418
NM_000847	-0.122316	-0.0396362	0.716174	-0.322823	0.076461	0.122431	0.313009	-0.419344	0.114002	0.423581	-0.285381	0.124194	0.472858	-0.210903	0.144485	-0.208849	0.106195	0.224995	-0.00790596	-0.460268	-0.204177	-0.442673	-0.114111
NM_000848	0.178245	0.572666	-0.0810237	-0.206887	0.442897	-0.104062	0.46297	-0.011548	0.016622	0.14499	-0.652964	-0.329807	-0.111412	0.252761	0.226559	-0.198483	-0.152967	0.0744744	-0.149137	-0.36008	-0.084469	-0.199252	0.269906
NM_000849	-0.357004	0.073212	-1.39363	1.45823	-0.86703	0.744009	-1.53293	0.301881	-1.20064	1.22393	0.328968	1.14633	-0.00441088	-0.731419	0.446909	-0.886429	-0.349469	0.406234	0.112257	-1.13491	0.766693	0.401206	1.04801
NM_000851	0.265563	0.75349	-0.132167	-1.3912	0.0877091	-0.493992	-0.118467	-0.551191	-0.478676	0.647532	-0.713031	0.449302	-0.0103915	0.985207	-0.138087	-0.423182	-0.470173	0.202391	0.562544	0.740247	0.93314	-0.852649	0.146086
NM_000852	-0.86591	-0.105244	-0.300051	-0.130601	-0.355441	0.537839	-1.00176	-0.288957	-0.718486	0.317636	1.53196	0.177795	0.692736	-0.297448	-0.377375	-1.21369	0.895626	0.0497766	0.396296	0.121145	0.105151	0.397887	0.431115
NM_000853	0.808693	0.128393	-0.558283	0.00649786	-0.0965466	-1.28724	0.626361	-0.124613	0.0927905	0.838597	0.319074	-0.139737	-0.367529	0.218324	-0.410305	0.525909	0.0818209	0.218209	-0.46544	-1.15246	0.202434	0.890554	-0.355504
NM_000854	0.525367	-0.176971	0.187244	0.23519	0.0965136	-0.40755	0.229342	0.0349485	0.303797	-0.839034	0.303428	0.0576604	-0.109733	0.79029	-0.332933	-0.287663	-0.342787	0.110449	0.0349093	0.656015	-0.780651	0.472575	-0.760405
NM_000855	-0.00464202	0.237298	-0.945504	0.94195	-0.0287422	0.47058	-0.00232163	-0.425262	-0.770317	0.885743	0.445178	0.682215	-0.866696	-0.207728	-0.338819	0.0376305	-0.209008	0.739915	0.157521	-0.812619	-0.0326962	0.361339	-0.315014
NM_000856	-0.667935	-0.165345	0.1526	0.169635	0.48983	-0.00800362	0.122835	0.943631	0.827042	0.181116	0.484474	-0.14545	-0.844373	1.73049	-0.278174	-0.160894	0.159112	-0.277051	-0.651401	-0.427392	-0.767423	0.0271119	-0.894432
NM_000857	0.0403801	0.0265378	0.0712687	0.477457	-0.207484	-0.131958	0.801795	-0.405865	-0.435277	-1.1454	0.00699847	-0.178658	0.621249	-0.742233	-0.213226	0.995827	0.0693058	0.513831	0.868442	-0.182646	-0.424076	-0.135597	-0.290673
NM_000858	-1.71522	-1.40686	-1.30196	1.81753	-1.74016	-0.515361	-0.685049	-0.325357	-0.307938	0.587037	1.85112	1.80876	0.621295	-1.36775	-0.256006	0.738922	0.82239	0.627828	-2.70753	0.456587	2.25868	0.0371334	0.701903
NM_000859	-0.687037	-0.000198856	-0.367698	-0.714266	-0.202358	0.579502	-0.1404	-0.331574	-0.810835	0.520043	0.00555211	0.9671	0.935417	-0.148188	0.0947105	-1.44709	0.326423	-0.0361697	0.773523	-0.0121115	0.701644	-0.411088	0.405105
NM_000860	-0.92845	-1.28472	-0.803313	0.377572	-1.57047	-0.481744	-1.04694	-0.305	-1.99261	0.38208	2.10366	0.0439865	3.28661	-0.307787	-0.111807	-0.708656	0.693293	0.398042	-0.643972	-0.363039	0.323211	2.15237	0.787685
NM_000861	-1.78616	0.352418	-0.0398017	0.325317	0.132109	-1.14563	-0.663042	0.631071	0.268431	-0.572323	0.49042	-0.266039	1.29275	-0.232102	0.308992	0.80078	-1.04787	-0.366047	1.38186	-1.18366	0.2139	1.49702	-0.392412
NM_000862	-0.313352	0.381043	-0.324774	-0.73667	-0.179921	-0.277261	-0.254487	1.07775	0.0648823	0.41215	-0.597187	0.236166	-0.050546	0.138409	0.170538	-0.180234	-0.359675	-0.0540707	-0.0168774	-0.642852	0.546799	0.0977857	0.86238
NM_000863	0.0810691	-0.507784	0.816822	-0.181464	0.9344	-0.410413	0.431772	-0.178223	0.503029	-0.564023	-0.302159	-0.463693	-0.0947957	1.08182	0.471286	-0.226304	-0.0105078	-0.327318	0.0608536	-0.313775	-0.656335	0.154511	-0.298765
NM_000864	-0.56962	0.0439077	0.0784572	-0.386498	1.05263	-0.0165447	0.105895	0.0778865	0.221421	-0.395342	0.0418148	0.219574	-0.233148	0.635488	0.191114	-0.0764117	0.149792	-0.8758	-0.0955016	0.338584	-0.540088	-0.430673	0.463066
NM_000865	0.395501	-0.191264	1.1484	-0.35713	-0.10671	0.16507	-0.00829072	-0.0348387	0.0941054	0.150502	-0.0975103	0.0247054	-0.0329907	0.460414	0.183909	-0.0878718	-0.0714056	-0.353991	-0.13666	-1.03659	-0.208399	-0.0898482	0.190898
NM_000866	0.421411	0.350757	0.141921	-0.234193	0.310482	-0.0528911	-0.429444	0.230894	0.628046	-0.629222	-0.881569	0.0649814	0.325285	0.334003	0.275492	0.523123	0.100161	0.0350288	-0.142735	0.0666526	0.463754	-0.786236	-1.1157
NM_000867	0.149697	-0.163792	-0.0866405	-0.174641	0.466329	-0.104107	0.502503	-0.168666	0.846295	-0.423159	-0.374196	-0.0581826	-0.0868833	0.0387547	0.603212	0.0972932	-0.394078	-0.168051	0.232933	0.129191	-0.377006	-0.334409	-0.152394
NM_000868	0.689912	-0.0913354	0.269995	-0.0851707	-0.0582731	0.753068	-0.319836	-0.582267	-0.319425	-1.98346	-1.21512	0.449119	0.643778	0.0787733	0.279397	-1.4361	0.701533	-0.0983561	-0.335668	0.242441	0.39967	1.63284	0.384479
NM_000869	-0.17552	-0.234305	0.473328	0.145477	1.05135	-0.38517	0.301283	0.774831	0.353458	-0.809827	-1.24223	-0.261272	-0.54635	0.0279777	-0.0236112	-0.227525	0.586205	0.815478	-1.89373	1.06231	0.503987	-0.151483	-0.144649
NM_000870	0.911087	2.16479	-0.209417	0.547203	-0.0119557	-0.208261	-0.0151967	-0.638539	-0.044698	-0.602188	-0.124227	-0.166699	-1.01962	-0.498636	0.115929	-0.145913	1.08037	0.631288	-0.249744	-0.834271	-0.33529	0.275848	-0.621857
NM_000871	-0.646687	0.270202	-0.49368	0.347	0.385229	-0.939065	0.39243	0.55768	0.0862087	-0.732857	0.0323423	0.252536	0.0655133	0.694272	0.159045	0.452755	0.321942	-0.249957	-0.630302	0.182151	0.117325	-0.462301	-0.161782
NM_000872	-0.0340222	-1.4528	-0.570178	-0.677094	-0.175135	0.764981	-0.417868	-0.682789	-0.351706	0.736486	0.386213	1.41614	0.00170323	1.48714	-0.274479	-0.0744188	-0.458429	-0.0922811	1.13493	-1.50398	-0.582	-0.187027	1.6066
NM_000873	0.249389	0.806033	-0.0787509	0.792415	-0.555603	0.468612	-1.06976	-0.357154	-0.611462	0.648159	0.197536	-1.04483	0.945413	0.146027	-0.0924964	-0.575315	-0.402513	-0.668486	-1.14756	0.789853	1.19761	0.107508	0.255382
NM_000874	0.0803951	-0.0319177	0.357089	0.0382929	-0.0310022	-0.698935	0.76774	-0.0886593	0.468634	0.322424	0.125571	-0.407089	-1.05604	-1.02368	0.260178	0.00590223	0.362442	-0.466313	0.619316	0.670061	-0.446831	0.385778	-0.213356
NM_000875	0.239509	0.644322	0.239126	-0.0723835	-0.261136	-0.995073	0.651887	0.0710986	-0.406415	0.16152	0.128512	-0.20568	-0.0710278	-0.0581703	0.0888368	0.261501	-0.676936	-0.455421	-0.0967415	0.890654	0.26051	0.194412	-0.532903
NM_000876	1.02987	-0.177707	-0.516772	0.549371	-0.970074	0.283773	-0.63605	-1.05865	0.251894	0.157848	0.462277	-0.567649	0.470767	-0.0328859	0.0408302	-0.427724	0.206831	0.174447	0.309348	0.2567	0.026116	0.530163	-0.362726
NM_000877	-0.326864	-0.0774618	-0.69407	0.0334887	-0.561836	0.0131082	-0.368957	-0.844182	-1.15936	-0.246749	1.50912	0.546763	1.79868	0.325826	-0.483394	0.841986	0.1028	0.322998	-0.706414	0.753258	0.70238	-1.19014	-0.290989
NM_000878	-0.257618	-0.133574	-0.595621	0.0873268	-0.375507	0.581021	0.539266	0.251255	0.0517901	0.0711389	0.102129	-0.557548	0.302514	0.954729	0.102544	0.242951	-0.226619	0.00856098	-0.628846	0.0275912	0.0416973	-0.643191	0.0540075
NM_000879	0.120676	-0.586061	0.0779357	0.457066	0.174624	-0.0660763	0.010793	0.403174	0.243726	-0.0705574	0.131165	-0.0310104	-0.413447	0.485146	0.406326	0.0108547	0.337189	-0.589889	0.343692	-0.0996686	-0.322998	-0.604868	-0.417792
NM_000880	-0.235336	-0.313754	-0.339013	-0.0499561	-0.581722	0.980553	-0.102079	-0.414609	-0.807727	1.0405	0.66057	0.896687	-0.307086	-0.832307	-0.861381	0.372221	-0.513239	-0.354186	-0.213959	0.491618	0.536237	0.0903852	0.857584
NM_000882	0.30099	0.272362	-0.307399	-0.408195	-0.232818	0.0329039	0.340621	0.0377294	-0.135882	0.0274218	-0.0748154	-0.0210943	0.565022	-0.0871626	-0.40918	-0.512463	0.29469	0.327935	-0.013666	-0.14366	0.673931	-0.0756199	-0.451653
NM_000883	0.195027	0.651374	-0.0262498	0.483671	0.327587	-0.557034	0.771327	-0.243661	-0.163537	-0.152631	0.0246018	-0.0295351	-0.71077	0.280892	0.167177	-0.426389	-0.838676	0.659438	-0.217725	-0.418192	-0.480082	0.688892	0.0144973
NM_000884	0.630658	1.01346	1.10965	-0.439592	-0.750966	0.596533	-0.579084	-1.00556	-1.36612	0.8233	1.48642	-0.883663	0.555403	-2.26329	-1.12769	0.40675	1.34694	-0.432925	1.08573	0.0764878	0.383078	-0.119186	-0.54633
NM_000885	-1.0013	0.018556	-1.56919	0.417784	0.448124	0.481587	0.63618	-1.32699	0.342981	-0.0752777	0.423014	-0.0174869	-0.212364	-0.337992	1.34002	-0.151448	0.187553	0.266843	0.0705785	-1.02182	0.555537	-0.172875	0.697985
NM_000887	-0.51566	-0.877415	3.04064	-0.391286	-0.339839	0.353448	-0.33324	-0.515102	-0.623906	-0.0902392	0.573245	-0.345231	0.34797	0.37068	-0.436548	-0.33572	-0.869981	-0.530697	-1.23317	0.762505	1.7435	-0.980938	1.22699
NM_000888	0.358791	-0.337331	0.433208	0.0329982	-0.444042	-0.410793	-0.0177186	-0.0825962	-0.00766905	0.100763	0.491047	-0.00238098	-0.501493	0.42989	-0.024197	0.59076	0.374794	0.105468	-0.0247387	0.0341051	0.086254	-0.725723	-0.459394
NM_000889	0.0611348	-0.135603	-0.043982	0.391677	-0.0898735	-0.63494	0.218447	0.382323	0.120056	-0.0357618	0.0816164	-0.173648	0.484938	-0.329543	0.119303	0.148796	-0.27053	-0.279187	0.277415	-0.412449	-0.234742	0.508045	-0.153492
NM_000890	0.518999	0.0785158	0.382442	0.152437	-0.154059	-0.586799	0.000789555	0.561367	0.79052	-1.47467	-0.181473	0.344241	-0.0349124	0.767562	0.323556	0.234685	-0.250312	0.328188	-1.49904	0.354166	-0.77865	-0.039329	0.161782
NM_000891	-0.736665	0.670901	-0.275075	-0.083699	0.211938	0.153198	0.701044	-0.412949	-0.000887775	-1.09714	0.531789	0.132698	-0.199978	-0.296633	0.747644	0.00257724	0.643294	0.676414	-0.275075	0.0566793	-1.11531	0.863815	-0.898583
NM_000892	1.09372	0.0365697	0.923778	-0.927338	-0.722165	0.0932247	1.65338	-0.994144	0.129325	0.183766	0.106786	0.000276479	-0.436583	0.963841	-0.218453	0.0165514	-0.353276	-0.538918	-0.326359	-0.380888	0.00858503	-0.707661	0.395986
NM_000893	-1.16989	-0.534818	-0.0383419	0.173264	0.11559	0.27016	0.275479	-0.527004	-0.0314252	0.23854	-0.327498	0.225038	0.456225	0.347302	0.0311785	-0.725742	0.239817	-0.471891	-0.693143	0.936922	0.641474	0.857295	-0.288527
NM_000894	-0.275989	-0.0335957	-0.0686516	0.0825521	-0.0421968	-0.09583	0.0231093	0.525547	0.835315	-0.0569608	0.123095	-0.19628	-0.458158	0.295832	0.6062	-0.356102	0.357201	-0.23806	-0.499005	-0.0698496	-0.199316	-0.1938	-0.0650583
NM_000895	0.0558991	0.337431	-0.0778862	-1.06711	-0.884065	1.78567	-0.232052	-1.89236	-1.01989	1.12933	0.937204	1.32907	0.814749	-1.23459	0.972107	0.0919845	-0.785799	-0.948561	0.0335246	0.0593032	0.0493031	0.197461	0.349267
NM_000896	0.18617	0.248813	2.53509	-0.443566	1.94322	-2.15105	0.415726	1.73866	1.42382	-2.12123	-1.07238	-2.19334	0.220872	0.00948274	2.10205	-1.24716	1.94748	1.96191	-0.0433139	-1.32148	-1.83968	-1.35903	-0.941069
NM_000897	-0.58853	0.6952	-0.0163712	0.324159	-0.0124037	-0.844223	0.283265	0.191222	0.144604	-0.469015	-0.117804	0.0803192	0.370024	0.0695999	-0.0604302	-0.0844928	-0.0440885	0.114705	0.147491	-0.471861	-0.213174	0.245613	0.256191
NM_000898	-0.218312	-0.459628	-0.233169	-0.0993296	0.33658	-0.0111224	-0.153641	0.395764	-0.252021	1.02534	-0.565263	-0.180539	-0.298612	-0.344241	-0.141168	-0.0649061	0.54468	0.0889963	0.545374	0.0240591	-0.668161	0.113825	0.615495
NM_000899	-0.20487	0.168735	0.833242	-1.15349	0.273377	-2.64637	-0.00373899	0.310593	0.185125	0.155506	-0.724403	0.471762	0.35735	-0.680969	-0.4235	-1.02966	1.60518	-0.330884	0.21266	0.8533	1.17637	0.532437	0.0622541
NM_000900	0.728456	-0.0404974	-0.294031	0.205394	0.373831	-0.272631	0.344497	0.0324148	-0.19473	0.157019	-0.31771	-0.71492	0.214552	-0.0786334	-0.226463	0.117536	-0.158167	-0.855216	-0.23977	0.416029	0.452982	0.864515	-0.514456
NM_000901	0.286937	0.488592	0.102291	-0.204596	-0.21267	0.00827623	-0.500389	-0.0214571	-0.473663	0.214531	-0.547593	0.619723	0.481356	0.506106	-0.427213	0.624505	0.0505021	-0.0842856	-1.48763	-0.102336	-0.316857	0.53923	0.456644
NM_000902	0.339743	0.0473339	0.422917	0.299514	0.243561	-0.303653	0.0541481	0.713814	-0.273758	-0.964677	-0.47235	-0.565594	-0.0637469	-1.0007	0.11173	-0.00658127	0.102049	0.444294	0.115767	0.164071	-0.142223	-0.0273824	0.761729
NM_000903	-0.953119	-0.124743	0.161225	0.141108	0.354153	0.444665	-0.594768	0.109204	-0.43139	0.119123	0.77596	0.147162	0.792683	0.0746161	0.0358706	-0.379767	0.932664	-0.452988	-1.39276	-0.0395652	0.0466991	-0.127897	0.36187
NM_000904	0.338578	0.15628	-0.637288	0.107135	-0.243088	0.631547	1.16131	-0.83637	-0.15799	0.490066	0.105358	0.318685	-1.03081	-0.546546	0.982876	0.384214	-0.826263	-0.41033	0.334941	-0.620431	0.133258	0.117638	0.0472304
NM_000905	0.28606	0.342972	-0.448952	-0.150163	-0.436394	0.965861	0.447631	-1.08885	-0.810955	0.266083	0.297066	-0.00627801	0.30695	-0.297364	-0.671241	0.0808949	1.21168	-0.584527	-0.0978898	-0.255457	0.10731	0.715551	-0.179983
NM_000906	0.604495	-0.0327465	-0.381738	-0.0303095	0.463536	-0.455473	0.868893	-0.074721	0.0121887	-0.681591	0.0137662	-0.37629	0.0388909	0.320052	0.750747	0.399271	-0.701597	-0.271541	0.163896	0.306724	-0.231099	-0.530619	-0.174736
NM_000907	0.0321202	-0.104273	0.874771	-0.278367	0.958579	-0.535308	0.0104321	0.606983	0.694602	-0.569176	-0.0711258	-0.501155	-1.01792	1.06267	0.100246	0.14005	0.366892	-0.527406	0.0324428	0.181885	-0.276192	-0.367998	-0.812755
NM_000908	0.999207	-0.0687147	-0.090515	-0.674652	0.133358	0.414114	-0.02685	-0.336395	-0.3737	0.502226	-0.836478	0.5061	-0.475211	0.64568	-1.15531	-0.0122631	-0.782796	-0.21065	-0.0349091	0.332102	0.05146	0.858282	0.635918
NM_000909	-0.453465	-0.0169776	-0.268655	0.028582	1.10255	-0.315215	0.0758881	0.0359062	0.104274	-0.393723	0.0817733	0.254285	-0.130384	-0.176898	0.41116	0.340083	-0.0234615	-0.0713771	0.146396	0.798581	-0.525865	-0.141647	-0.861816
NM_000910	-0.166041	0.362712	-0.0153169	0.873988	-0.0188724	0.16825	0.0360822	0.093658	0.230629	0.173085	-0.333542	-0.202526	-1.2029	-0.24991	-0.54418	0.203862	0.27062	0.273895	1.03821	-1.57867	-0.656472	0.69969	0.543747
NM_000911	0.130337	0.193974	-0.0418421	-0.0977057	1.15247	-1.81767	0.209973	0.300824	0.139241	-0.118131	-0.210236	-0.266897	-0.0944278	1.24513	0.431151	0.0583941	0.47476	0.146131	-1.4456	0.216339	-0.119475	-0.645757	0.159017
NM_000912	-0.216375	-0.0184499	0.300411	0.508353	0.372256	0.0975431	-0.751131	0.247717	-0.0128789	0.213864	-0.0868317	-0.229407	-0.246919	-0.332877	-0.0705401	-0.84655	-0.267275	-0.388246	0.424119	0.769528	0.707759	0.0572091	-0.231278
NM_000913	-0.812255	1.00387	0.194186	1.81166	-0.980319	0.14673	-0.00261209	1.32407	0.816218	0.608894	-0.698348	-1.45524	-1.90221	-1.88648	-1.26739	0.759713	-0.50621	1.25088	-1.45573	1.90711	2.2177	0.278012	-1.35224
NM_000914	-0.180766	0.0241333	-0.747718	0.201134	0.683625	0.502112	0.107623	0.325358	-0.0878489	-0.160663	-0.39863	0.365008	-0.286944	0.580702	-0.138792	-0.30507	0.287645	0.536198	-0.336602	0.122931	-0.0968658	-0.1315	-0.865069
NM_000915	1.43908	0.329218	-0.149114	-0.990155	0.560895	-0.170974	0.359893	-1.33837	-1.06826	0.278697	-0.150057	-0.0689764	-0.771636	0.713295	-2.00023	0.0743975	0.597502	-1.1312	1.00202	1.66887	0.777178	0.0130175	0.0249112
NM_000916	-0.517893	-0.245296	1.29313	-0.687161	1.80837	-1.57783	1.24931	1.40036	2.55887	-1.53745	-2.66412	-0.745581	0.0740559	-0.672512	3.23299	-0.882097	0.836475	0.638561	0.520936	-0.39468	-1.47474	-0.420388	-1.79331
NM_000917	-0.745735	-0.751532	-0.458356	-0.635905	0.473114	0.276107	-0.587648	0.497822	0.820737	0.227229	0.63845	0.557052	0.665252	0.00245653	-0.810957	0.0260648	0.186969	-0.324962	0.00527783	0.124043	0.512002	-0.757201	0.0597205
NM_000918	-1.76385	-0.445755	-0.126576	1.41387	-0.76766	0.847706	-1.52908	0.430074	-1.57227	0.807034	1.7403	0.764539	0.490413	-0.818768	-0.582819	-0.634421	0.974393	0.341221	-1.6001	0.49284	1.37825	-0.607696	0.768349
NM_000920	0.13325	0.317873	0.854497	0.455909	0.414801	-0.367051	-0.183394	0.668175	-0.474849	-0.596818	-0.0930632	-0.557915	-0.369922	-0.543123	-0.298265	-0.323525	0.590004	0.622136	0.20391	0.463018	-0.272334	-0.459821	-0.183492
NM_000921	-0.0101084	-0.112723	0.341766	-1.60836	-0.0684106	-0.295931	0.060656	0.579665	-0.0259774	0.00780307	-0.12527	0.00241975	0.289778	0.590057	0.625352	0.876284	-0.0620223	0.150663	-0.166302	0.057176	-0.639833	-0.413058	-0.0536293
NM_000922	-0.179088	-0.57664	-0.207495	0.218294	-0.54786	0.573106	-0.640792	0.404906	0.135316	-0.289055	0.667909	0.365416	-0.404527	-0.182141	0.319734	0.00466924	-0.0364426	0.197502	-0.297223	-0.325795	0.376062	1.24523	-0.821091
NM_000923	0.385099	0.493419	1.7321	-0.0401911	1.78513	-1.69037	0.871619	1.58939	1.59171	-1.73247	-0.684164	-1.68614	-1.0503	0.0763132	1.79504	-0.626352	0.860697	0.693214	-0.464861	-0.868872	-1.48295	-0.673342	-0.873724
NM_000924	-0.11171	-0.0340806	-0.349856	0.699464	-0.260823	0.175465	-0.299547	0.133568	0.479912	0.291314	-0.186624	0.0287504	-0.479705	-0.0847724	-1.0288	-0.280337	0.330839	0.251362	0.474821	0.142273	0.397812	-0.156243	-0.133082
NM_000925	-0.474676	-0.839834	0.547129	-0.773874	0.673019	-0.23616	-0.155074	1.02897	1.25885	0.323304	-0.580817	0.42358	0.0955603	-0.178272	0.443102	-0.101959	0.479188	-0.0148857	-0.244966	-0.39911	-0.645676	0.0136717	-0.641072
NM_000926	-0.224684	-0.569432	-1.53559	0.197149	-1.06698	1.07522	-0.781991	-0.70729	-0.958315	0.522538	0.552862	1.77661	0.502122	-1.62195	-0.813686	1.11392	0.0425751	-1.01276	0.779334	0.449393	1.34443	0.305117	0.631405
NM_000927	2.21136	-1.18226	-1.15815	-0.0943701	-0.304411	-0.89508	2.0437	-0.859021	0.41947	-0.774332	0.478304	0.384519	-0.153606	-0.927937	0.856706	-0.411501	-1.04137	-0.811208	1.14499	0.393615	1.11029	-0.463533	0.0338152
NM_000928	0.136842	0.714202	-1.19886	1.62944	-0.786644	0.133331	0.191006	0.6109	-0.48557	0.743945	0.0124553	-0.0278999	-0.690312	0.305632	-1.05658	-0.633528	-0.730997	1.04054	-0.736392	0.378365	0.500716	-0.501517	0.450928
NM_000929	-1.62545	0.149634	-0.528777	-0.0572641	-0.292914	1.16935	-0.591087	0.519118	-0.50336	0.647468	-0.0811766	0.0960971	-0.684793	-0.350812	1.23478	0.239107	0.291995	-0.0513997	-0.163423	-1.15463	0.669953	0.651749	0.415825
NM_000931	-0.415004	-0.360387	-0.259888	0.831205	0.68836	-0.400053	-0.272966	0.241575	-0.123162	0.134422	0.0935613	-0.516615	0.636779	-0.0111131	0.811782	-0.365354	-0.107793	-0.0468278	0.119864	-0.384835	0.215569	-0.172935	-0.336183
NM_000932	-0.451797	0.563679	1.01167	0.109893	-0.146623	0.0219344	-0.119778	-0.32659	0.38311	0.0445334	0.0555159	-0.0659374	0.158164	-0.0830137	0.10892	-0.0519427	-0.780717	0.533377	0.16972	-0.755465	-1.10283	0.229944	0.494233
NM_000934	-0.105304	0.305692	-0.485363	0.00666815	-0.837198	1.11901	-1.15225	-1.22414	-0.433792	0.652643	0.577097	0.21643	-0.0790186	-0.298674	0.726941	-0.127385	0.616073	-0.238225	-0.311547	-0.813574	0.660277	-0.0665484	1.2922
NM_000935	-0.468923	-0.843893	-0.549133	-1.35846	-0.345186	-0.567403	-0.364354	0.145456	-0.493044	-0.373114	0.476561	0.347314	1.92311	-0.0802079	1.38406	1.51933	0.468163	0.443546	-2.68845	0.226697	0.604601	0.22853	0.364794
NM_000936	-0.156269	0.877098	0.090523	-0.177555	0.320447	0.143484	0.410819	-0.244037	-0.145184	0.448746	-0.0652259	-0.128188	0.0723617	0.105662	-0.0403341	-0.291195	-0.100129	-0.212157	-0.654214	0.273194	-0.315344	-0.241411	0.0289096
NM_000937	1.60704	1.00486	1.05608	0.313984	-0.174226	1.24017	-0.653742	-0.019371	-0.0795912	0.844317	-0.793868	-1.35826	-1.73593	-0.59183	-1.2535	0.29014	-0.200834	-0.5277	0.456565	-0.0905841	0.415614	0.38335	-0.132679
NM_000938	0.257884	-0.856523	-0.686602	-1.21583	-2.18357	1.83908	-1.01607	-2.25392	-2.11086	1.51421	1.38784	1.11416	1.04124	0.0755382	-0.176275	0.61925	-3.0863	-1.60076	2.21441	2.42434	1.44912	-0.297087	1.54673
NM_000939	-0.243881	0.496945	-0.560756	1.10822	-0.175934	0.271512	-0.275889	0.570766	-0.350033	0.0767016	0.0201303	0.446857	-0.518321	-0.832223	-0.402757	0.0938718	0.164572	0.493464	-0.996562	0.0493733	0.189574	0.00296869	0.371396
NM_000940	-0.784809	-0.0473511	0.0233888	-0.346829	1.10037	0.651453	0.343838	0.722254	-0.285851	0.0106765	-0.635374	0.330687	-0.0379116	-0.427566	0.413001	-0.453617	0.356908	0.525022	-0.257433	-0.712559	-0.544357	0.0771914	-0.0211283
NM_000941	0.0472494	-0.276103	-0.260178	0.405902	-0.182834	0.748729	-0.427937	-0.334889	-0.00738873	0.38131	0.554396	0.205452	-0.324311	0.141283	0.0716032	-0.521315	0.305706	0.26142	0.270392	0.00584683	-1.05444	0.433889	-0.443783
NM_000942	-0.76212	-0.614438	-0.92358	-0.237913	-0.656636	1.47417	-3.08644	-2.27414	-1.32291	0.799083	2.28313	1.20694	1.45194	1.22041	-0.280264	0.653046	-0.722531	0.779325	0.0958763	-0.0795816	1.45325	-1.14836	0.691741
NM_000943	0.0695673	-0.493738	0.651992	-0.0440599	0.197014	0.114919	0.272457	0.110465	-0.110069	0.295441	0.179076	0.0893412	-0.131073	0.30695	-0.306026	-0.701088	-0.0636949	-0.0128648	0.0127377	-0.0870044	-0.591331	0.281443	-0.0404541
NM_000944	0.356583	0.442839	-0.237267	-0.740351	-0.413452	-0.343689	-0.0153386	0.290743	0.202509	-0.264903	0.330511	0.317029	-0.313507	0.546375	-0.781568	0.341272	0.297199	-0.231611	0.314218	-0.894469	0.0694813	0.604392	0.123003
NM_000945	0.387995	-0.316378	-0.217569	0.340484	-0.108646	0.205128	0.365699	0.325509	-0.281505	0.0500564	0.0273995	0.0206397	-0.739153	1.04585	-0.500224	0.37073	0.0591211	0.0678163	-0.688076	0.296379	-0.545676	0.0249065	-0.190488
NM_000946	-0.25641	-0.00491503	0.126041	-0.705066	0.0299066	0.118108	0.486542	0.699377	0.211999	0.14658	-0.453971	0.620347	-0.325467	-0.554431	0.634707	0.162995	-0.282539	-0.656199	-0.0558596	0.273098	0.117219	-0.392452	0.0603922
NM_000947	-0.801672	-0.304522	-0.225936	-0.176993	-0.305633	0.195908	-0.901555	-0.635035	-0.539678	0.367247	1.00361	0.876114	0.76786	-0.423074	-0.134227	0.802229	1.02167	0.592843	0.350678	-1.59145	-0.187374	0.322701	-0.0737129
NM_000948	-0.719796	-0.480785	-0.150753	0.115193	0.274051	0.387738	0.39992	0.238772	0.296913	0.12274	-0.504221	0.709773	-0.00977027	0.252539	0.460258	-0.796142	0.890713	-1.4684	0.302773	0.00458057	0.0399475	-0.0597391	-0.306305
NM_000949	-0.149803	-0.704975	1.66675	-0.249985	-0.188649	-0.413289	0.56217	0.105697	0.414407	0.0423722	-0.340084	-0.262509	-0.602775	-0.42692	0.835714	-0.36688	0.254975	0.132296	0.0460736	0.149728	-0.708763	0.27471	-0.0702561
NM_000950	-0.128547	0.317157	0.355056	-1.91541	0.533051	0.0542693	-0.545478	-0.119239	0.038968	0.615605	-1.23484	0.261031	0.0641468	0.0297295	0.979385	0.789068	0.661057	-0.557989	0.0514566	1.2059	-0.00996331	0.610527	-2.05494
NM_000951	0.572403	1.37387	-0.269406	1.20612	-0.58511	-1.01465	0.505209	0.450343	-0.459583	-0.934721	-0.335222	-0.483196	0.237439	-0.499091	0.310977	-0.365922	-0.792763	-0.373311	-0.401319	0.267727	-0.457107	0.676792	1.37052
NM_000952	-0.135173	-0.391799	0.192641	-0.168826	0.974125	-0.409834	0.361418	-0.148539	0.649598	-0.694069	0.188944	-0.373079	0.0501997	0.315885	1.17616	-0.0503296	0.231638	-0.148471	-0.96271	-0.299999	-0.482914	0.182593	-0.0574604
NM_000953	0.459206	-1.33896	0.111169	0.0105639	0.156049	-1.01832	0.224091	0.563644	-0.315737	-0.477563	0.100718	0.267227	0.298275	-0.403075	0.0656202	-0.892778	0.873472	0.653147	-0.745247	0.318332	0.731429	0.0279376	0.330795
NM_000954	-0.288817	0.0333046	0.145319	-0.168983	-0.394482	0.269543	-0.79737	-0.00398708	-0.218715	0.790252	0.309068	-0.0558767	0.41107	0.454005	-0.269591	0.799854	-0.0581247	-0.188174	-0.613376	-0.456341	0.347316	0.666042	-0.711935
NM_000955	-0.062831	-0.351131	0.344743	0.108952	0.306281	0.289973	-0.0973895	-0.268615	0.329723	-0.535101	0.120539	-0.23985	-0.0215919	-0.326146	-0.0727382	-0.0791074	-0.07189	0.14503	0.855647	-0.236265	0.116944	0.0975514	-0.352728
NM_000956	0.121814	-0.00116781	-0.117327	-0.391236	0.0185361	-0.35939	0.0670533	-0.139078	0.324176	0.0175376	-0.353761	0.234099	0.345134	0.769217	0.237281	0.387806	-0.0582452	-0.231741	0.055537	0.194711	-0.542351	-0.156039	-0.422567
NM_000958	0.377395	0.308202	0.0369724	-0.228395	0.380438	-0.136581	0.729929	0.135931	0.0482691	0.069854	-0.59503	0.0680142	-0.0474006	0.0254511	0.433482	0.272692	-0.829225	0.141485	-0.336791	-0.208158	-0.366249	-0.152958	-0.127326
NM_000959	0.252962	0.0279902	0.0523488	-0.543086	0.417637	-0.491827	1.01616	0.161654	-0.0757799	-0.489719	-0.144525	-0.450311	-0.763689	0.572442	0.294669	0.165104	0.607629	1.24381	0.473601	-0.187762	-1.211	-0.0400252	-0.888277
NM_000960	0.486364	0.207256	-0.535375	0.314207	0.289768	-0.0378917	-0.44022	0.0339626	-0.123016	0.0575739	0.0170286	-0.109109	-1.33142	0.0274516	0.19973	0.0321421	0.160907	0.195311	-0.189539	1.0439	0.427856	-1.17269	0.445803
NM_000961	-0.5035	0.367067	0.528067	0.316398	0.0485907	0.0671038	-0.137128	-1.22317	0.249492	-0.277876	0.344841	0.000310631	-0.314382	0.212423	-0.396781	0.6918	-0.0513643	1.00391	0.569078	-0.690865	-0.0414928	-0.352128	-0.410397
NM_000962	-0.0821587	-0.564196	0.0589216	0.544678	-0.0389661	0.0106105	0.61606	-0.247541	-0.101119	0.0367524	-0.24923	-0.0662464	-0.263307	0.822909	-0.056826	-0.421407	0.050322	-0.515532	-0.284521	-0.124297	0.769381	0.0605369	0.0451754
NM_000963	-0.41872	-0.681688	-0.290196	-0.966648	-0.00520506	0.468206	0.418341	-0.113229	-0.339828	-0.765264	0.728531	1.51375	0.39349	0.868743	-0.0426308	-0.698681	-0.176216	0.0517749	0.383766	-0.657487	-0.0598657	0.499313	-0.11026
NM_000964	0.132938	-0.0981088	-0.412069	-0.601544	0.128853	0.148495	0.38482	0.273726	-0.121922	-0.602843	0.223585	0.105221	-0.266331	-0.333301	0.29817	0.354685	-0.936293	-0.113723	-0.00464188	0.524135	-0.0142012	0.67337	0.256978
NM_000965	-0.0481169	0.520292	0.692867	0.263593	1.19329	-1.29168	1.26635	-0.32078	0.562125	-1.14759	-0.721742	-1.12785	-1.92909	0.080492	0.537649	-0.310839	0.661114	-0.474442	-0.850711	-0.0448456	0.322113	0.182751	1.98506
NM_000966	0.00477643	-0.163066	0.55879	0.111304	-0.0882494	-0.741474	-0.290142	0.548019	0.915759	-0.504309	-0.236032	-0.489907	0.26442	1.75301	0.120161	-0.109698	-0.148065	-0.580212	-0.0809165	-0.0158285	-0.182885	-0.0633974	-0.582052
NM_000967	-1.13496	0.105273	-1.39813	-0.186111	-0.51406	1.75455	-2.09312	-0.270487	-1.72437	2.07685	2.31307	1.65596	1.18934	1.42319	-1.62995	-0.522884	2.8574	0.748403	-1.3392	-1.51483	-0.973872	-0.389721	-0.432346
NM_000968	-0.978404	-1.21526	-1.4466	-0.118104	-1.50258	1.50852	-1.42985	-0.926157	-1.6714	1.26197	2.27963	3.0899	0.304321	0.195739	0.0209994	-1.12301	1.31777	0.512153	-0.890735	-0.202956	1.12323	-0.622599	0.513425
NM_000969	-0.878959	-1.28531	-1.19538	-0.461302	-1.43453	1.27309	-0.689986	-0.803565	-1.40823	1.15924	2.45289	2.32652	0.653936	0.00406094	-0.288054	0.613201	1.62647	1.20075	-0.522727	-0.441492	0.485436	-1.00485	-1.38121
NM_000970	-1.0331	-0.579566	-1.59323	-0.498249	-0.445367	1.05456	-1.38267	-0.528052	-1.79277	0.938654	2.57773	1.65541	1.16491	0.19395	0.0960529	-0.343323	1.90932	2.03558	-1.4514	-1.79711	0.343946	-0.58606	0.0607922
NM_000971	-0.234761	-0.170724	0.0173337	-0.885708	-0.524587	0.0611204	-0.351808	-0.467755	-0.316365	0.189928	0.977572	0.971287	0.600885	-0.552075	0.435121	0.615458	0.14184	0.543834	-0.405355	0.308469	-0.179119	-0.0623517	-0.712241
NM_000972	-0.0674851	-0.328511	-1.52207	-0.146917	-2.1352	1.61581	-2.39747	-0.498519	-2.95281	2.69854	2.73535	2.04174	0.487578	-0.475008	-0.646377	1.73315	2.14667	-0.100924	-1.78149	-0.435458	1.13205	-0.374325	-0.728334
NM_000973	-0.330079	-1.44721	-0.280024	0.616312	-0.288243	0.892302	-2.63009	-1.88373	-2.3818	1.03972	1.78398	1.44646	-0.473786	0.0555859	0.911632	1.44158	-0.0480698	0.576342	-4.11475	1.39014	1.49565	1.87163	0.35645
NM_000975	-0.381251	-0.440248	-0.51634	-0.124711	-0.354711	0.39237	-0.60233	-0.928587	-0.100379	0.549808	1.27614	0.88442	-0.796316	-0.302192	0.231658	0.543837	0.0731942	0.0627826	0.0339854	-0.794728	0.0828068	0.0419095	1.16888
NM_000976	-0.00124389	-0.0454372	0.62608	-0.475167	0.635182	-0.346359	-0.0401222	-0.183164	0.365279	-0.112584	-0.189893	0.242212	-0.0910752	-0.177607	0.451088	0.425651	-0.664339	-0.279889	-0.199881	-0.275445	-0.105145	0.470294	-0.0284364
NM_000977	-0.951632	0.349285	-0.773195	0.612516	-1.0423	0.897106	-1.71082	-0.156528	-1.85893	1.82558	1.26792	0.502307	0.891281	0.370992	-1.54296	0.0263624	2.54524	-0.0893686	-1.12742	-0.0960511	-0.0471373	-0.0342649	0.14202
NM_000978	-0.326924	-0.429571	-0.312442	-0.022801	-0.22699	0.601036	0.805192	-1.68053	-0.0298969	0.176985	0.928117	0.760093	-0.595886	-0.224376	0.335601	1.62859	0.00941923	-0.476568	0.119042	0.136787	0.386973	-0.523041	-1.03881
NM_000979	0.0389704	0.0599248	-0.0285674	-0.773135	-0.12559	0.207135	-0.144417	-0.384269	0.0123233	0.256481	1.21898	0.518615	-0.279415	-0.498347	-0.699824	0.379768	0.625621	-0.321199	-0.474772	-0.405796	-0.322233	0.772705	0.367039
NM_000980	0.253109	0.0131082	-0.068221	0.473965	0.169194	-0.472177	-0.363859	-0.0950716	0.696805	0.0517429	-0.39533	0.0711287	-0.0720202	-0.164417	0.313448	0.401434	0.387889	0.354962	-0.17703	-1.02177	-0.443748	0.218635	-0.131782
NM_000981	0.109352	-0.0822338	-0.660586	-0.241235	-1.05427	0.880634	0.798548	-0.611809	-1.89425	0.949644	1.41379	1.08527	0.783258	0.362611	-0.305475	-0.427756	0.554113	-0.195744	-0.311504	-0.17303	0.078757	-0.316116	-0.741965
NM_000982	-0.602901	0.0630949	-0.693511	0.0228563	-0.483496	0.228156	-0.182498	-0.404091	-0.174114	0.344316	1.19177	0.486879	0.604398	0.163326	0.342362	-0.179066	0.586691	0.584718	-0.230776	-1.16814	-0.110538	-0.316281	-0.0731479
NM_000983	-1.40277	0.0708496	0.905186	-0.376712	0.250323	-0.0665503	0.577522	0.0412834	0.866526	0.0707722	1.07763	0.145388	-0.0881642	-0.810398	-0.603876	-0.693266	1.16905	-0.250485	-0.27556	0.269018	-0.0894195	0.589843	-1.37619
NM_000984	-0.181389	0.0032972	0.289869	-0.562478	0.932766	0.156503	-0.262091	0.0733977	0.227066	0.666488	0.252061	0.38872	0.033866	0.0834024	-0.13091	-0.291449	-0.32439	0.205931	-1.00289	-0.640437	-0.260331	0.0042055	0.338794
NM_000985	0.354942	1.20599	-0.0505408	0.53109	-0.341507	0.0649819	-0.154971	0.0462442	-0.916042	-0.12445	-0.00926476	0.303744	-0.820241	-0.447733	0.385139	0.15254	0.0593096	0.359359	-0.253409	-0.526773	0.571122	0.294848	-0.684378
NM_000986	-0.659015	-0.524105	-0.741271	-1.27171	-0.666735	1.0079	-1.47784	-0.696034	-2.18494	1.25086	2.25491	1.66721	1.81462	2.2114	-0.542329	-0.825597	2.66478	0.229357	-1.38001	-0.907129	-1.3956	0.240411	-0.0691335
NM_000987	-0.178477	-0.173505	-0.526265	0.272217	-0.104855	0.349449	-0.372605	0.185508	-0.113687	0.0591556	0.294411	0.33539	0.287318	0.61743	0.0834222	0.0207577	0.285947	0.118412	-0.915865	-0.61846	0.219901	0.174344	-0.299942
NM_000988	-0.829599	-0.0164781	-0.557931	-0.472492	-2.05741	1.64862	-0.478403	-0.747331	-1.5744	2.20996	1.9176	1.68842	0.713837	1.21599	-0.228139	-0.90867	2.4381	0.450268	-1.20193	-0.734971	-0.518771	-1.3345	-0.62178
NM_000989	0.276461	-0.00388405	-0.507878	-0.00274416	-0.227838	0.62539	-0.703011	-0.20978	-0.473367	0.555686	0.440304	0.531753	0.152608	0.881189	0.217914	-0.33086	0.421442	0.103834	-0.694986	-0.303646	-0.018463	-0.893574	0.16345
NM_000990	0.200886	-0.285871	0.0986216	-0.515056	0.783149	-0.140201	-0.265095	0.135226	0.351928	-0.8458	0.439124	0.0559428	-0.381276	-0.459059	0.949348	0.186427	0.48524	0.134565	-0.156755	-0.806375	0.454321	-0.450451	0.0311616
NM_000991	-0.112305	0.796264	0.0941548	-0.263945	0.293229	-0.0283574	-0.30026	-0.25342	0.545056	0.355894	0.0860626	-0.24348	-0.196403	0.480042	-0.00759953	-0.384506	-0.58474	-0.583782	-0.23561	0.637148	-0.200321	0.102001	0.00487557
NM_000992	-2.40069	0.481999	-1.12912	0.431628	-1.98665	1.43179	-1.17774	-0.567862	-0.655196	2.99665	1.27716	0.78837	0.70761	-0.296361	-1.32593	-0.267061	2.10833	1.26678	-1.38861	-0.533058	0.317993	-0.409134	0.329105
NM_000993	-0.603252	-0.345241	-0.435288	-1.72896	-0.742552	1.94876	-1.44568	-0.263677	-2.25449	1.70793	1.74153	1.64043	1.53933	0.207287	-0.0123876	-1.12009	2.72327	0.370786	-1.16685	-0.466645	-0.888847	0.0491943	-0.45457
NM_000994	-0.21089	0.095337	-0.500838	-0.581985	-0.750979	1.2494	-1.70621	0.156303	-1.90433	0.800787	1.25846	1.01943	1.2541	1.95446	-1.03642	-0.692298	2.38647	0.0415867	-0.936541	-0.373996	-1.28386	0.21076	-0.448746
NM_000995	-1.55174	-0.440988	-0.646183	-0.780137	-0.127141	0.940709	-1.8446	-0.907995	-0.261355	1.2752	1.66083	0.885666	0.707167	-0.218955	0.618529	0.841212	-0.556644	0.0845352	-1.46467	1.06965	-0.965872	0.351437	1.33135
NM_000996	-0.00231809	-0.466239	-1.03523	-0.812354	-0.442662	0.636308	-0.580746	-0.332744	-0.372675	0.697813	2.14951	1.64377	-0.509835	-0.627773	0.268111	-0.230277	1.50395	0.803375	-0.395788	-0.304085	-0.401236	-0.17394	-1.01494
NM_000997	-0.728925	-0.412896	-0.263575	0.088014	-0.456786	0.34095	-0.626374	0.362492	-0.752969	-0.178671	0.860249	1.0695	-0.597358	0.204638	0.976656	0.571631	0.924193	0.20392	-0.288034	-0.318739	0.1296	-1.31709	0.209572
NM_000998	-1.10275	-0.104551	-0.643949	-0.100359	-0.379044	-0.1885	-0.497908	-0.6128	-0.590911	-0.197673	1.76927	1.8031	-0.891744	-1.02864	-0.0383409	0.726461	1.8215	1.22782	-0.873329	0.0255361	-0.607386	0.254878	0.229328
NM_000999	0.607296	0.232243	-1.07469	-0.938346	-0.712596	1.28151	-1.79698	-0.791267	-2.02313	1.64634	1.37196	1.49793	-0.567611	0.77254	-0.544418	0.107454	2.28286	0.936659	-0.701386	0.122872	0.0755098	-0.596377	-1.18836
NM_001000	-2.88468	-2.24662	0.278502	-1.59935	0.858202	0.807007	-0.584095	0.052696	0.712151	-0.533004	2.19153	0.73594	1.63459	2.00183	1.33325	-1.54882	2.86233	1.24596	-1.65003	-1.69084	-1.48606	0.398981	-0.889468
NM_001001	-0.886767	-0.537084	0.139209	0.201072	0.0879498	0.300705	0.0580381	0.164307	-0.0632948	0.467821	-0.257362	0.663371	-0.21216	-0.327085	-0.380514	-0.626986	0.347008	0.466951	-0.0743035	0.441733	-0.5595	0.431916	0.154976
NM_001002	-0.169363	-1.82522	-0.868769	-0.102146	-0.57311	0.499434	-0.881466	-0.663422	-0.409594	0.485497	2.15819	1.24746	0.636225	0.595092	0.972596	0.131272	-0.824786	-1.24504	0.983791	0.250335	-0.408601	0.124309	-0.112685
NM_001003	2.02198	3.0465	0.778162	0.694642	-0.250744	-0.767034	1.03602	-0.0457536	-0.334217	0.105485	-0.196572	-1.44789	-2.18665	-0.688112	-0.902959	0.237538	-0.692137	-0.881147	-0.351455	0.427389	0.122417	-0.329795	0.604342
NM_001004	-0.31756	-0.348008	0.40529	0.0232012	0.729772	-0.132234	0.18845	0.664694	1.435	-0.0510398	-0.506651	-0.62813	-0.733066	0.0261114	0.484435	0.0555522	0.148236	-0.221606	-0.0888895	-0.36695	-0.66965	0.0141184	-0.111074
NM_001005	-2.57493	-1.46704	-1.82152	1.04656	-1.40427	1.34313	-1.65066	-1.96024	-2.19357	0.895594	3.41215	2.81824	0.109582	-0.71368	-0.725329	2.31129	2.91252	2.22244	-2.14695	-2.06517	1.61556	0.16866	-0.132371
NM_001006	-1.03005	-1.38007	-0.180247	-1.59922	-0.115757	1.40428	-1.25119	-0.33877	-0.914339	1.10435	2.33695	1.5875	1.71018	2.16761	0.0592936	-1.32534	1.8591	0.632811	-1.64594	-1.40097	-1.47669	0.452354	-0.655845
NM_001007	-3.33883	-0.138041	-0.296033	0.205155	-2.86745	1.80477	-3.19527	-0.672609	-2.81775	1.56749	2.87345	1.14198	1.92828	2.46115	-2.10602	0.426624	3.91127	1.5037	-1.67025	-1.05201	-1.51416	1.39782	0.446747
NM_001008	-1.42951	0.215472	1.938	0.172761	-1.76789	0.563514	-1.64661	-2.44265	-3.15373	0.621844	2.14862	0.764561	1.8526	1.73818	-0.958827	-0.969945	1.91958	0.573997	-0.586002	0.0181806	0.995908	-1.22628	0.658242
NM_001009	-1.11458	0.566837	0.346317	0.0855178	-0.999965	1.17088	-0.98432	0.0688324	-2.0577	1.7962	1.20664	0.419622	0.566364	1.25458	-1.36014	-0.609725	2.26149	0.488884	-1.80107	-0.479978	-0.974407	0.0257938	0.123913
NM_001010	-0.415687	-0.498981	-0.611169	-0.728493	-2.77777	2.01124	-1.76872	-0.362955	-2.23843	2.20206	2.64211	2.65163	0.589195	-0.936896	-1.27093	-0.130744	0.872529	0.698557	-0.647398	-0.140853	0.0869936	0.623985	0.150722
NM_001011	0.326738	-0.961137	-0.800703	-1.44884	-1.26028	2.05806	-2.18845	-0.440062	-2.46797	1.87763	2.71213	2.43563	1.12649	-2.6085	-0.790085	0.389958	2.89902	1.28378	-0.524126	-0.486585	-0.480789	-0.719394	0.0674809
NM_001012	-1.00396	-0.220581	-0.485936	-0.101067	-0.358149	0.370784	-1.08019	-0.792786	-0.534491	0.562186	2.16757	0.711189	0.455797	0.638219	-0.901279	0.0847343	1.66333	0.825542	0.543851	-0.569512	-0.24241	-0.259578	-1.47326
NM_001013	-0.455247	-0.430398	-0.297771	0.686162	-0.531328	0.507771	-1.56375	0.0686269	-0.7128	0.792626	2.27528	0.76757	0.600567	0.217703	-1.11639	-0.104036	1.88022	-0.150471	-1.81716	-0.362892	0.260438	-0.807928	0.293213
NM_001014	-0.813097	-0.0168303	-0.393152	-0.431343	0.266642	1.08291	-1.14678	0.0206553	-0.566213	1.78307	1.21997	0.745857	1.16208	-0.205634	0.523697	-1.24527	2.12698	-0.219789	-1.66347	-1.33006	-0.701364	-0.180876	-0.0179841
NM_001015	-0.091887	-0.187092	0.221855	-0.000195889	-0.237672	-0.104657	0.22012	0.30261	0.059429	-0.051656	0.315352	-0.408696	-0.0174476	0.119488	0.0395036	-0.123468	0.159848	-0.470406	0.0773719	0.127806	-0.210299	0.407066	-0.146972
NM_001016	-0.914933	-0.0367547	-0.692651	-0.3084	-0.570926	1.01887	-0.996144	-0.424966	0.398648	2.08662	-0.0989706	0.744268	-0.435946	0.00765243	-0.110741	-0.581014	1.19294	1.10173	-0.329552	-0.298553	-0.979646	0.422517	-0.194052
NM_001017	0.06821	-0.232697	-1.14913	0.325473	-1.05109	1.71757	-0.702694	-1.09558	-0.970704	1.39682	1.11679	1.16413	-0.423147	-0.0991833	0.0917488	-2.11099	0.35616	0.086359	-0.459134	-0.380305	0.349023	1.28942	0.712954
NM_001018	-0.136909	0.00435864	0.283367	0.380716	-0.132633	-0.130075	-0.110401	0.988077	0.353594	-0.369752	0.335989	-0.396347	-0.400095	0.168326	0.422314	-0.981195	-0.108997	-0.341246	-0.461808	0.418357	-0.240873	-0.0741087	0.529339
NM_001019	-0.267175	0.0130117	-0.0645872	-0.472734	0.368635	0.108411	-0.0540466	0.781428	0.179013	0.0420517	-0.0818673	0.0887153	-0.15168	0.0958936	-0.0664674	-0.128708	0.256823	0.544703	-0.579017	-0.542661	0.278161	-0.142215	-0.205689
NM_001020	-0.528723	0.71582	-0.647086	0.241163	0.298328	0.386712	-0.128462	-0.320156	-0.1039	0.189574	0.0535172	0.00336525	-0.00895933	-0.361981	-0.0622738	-0.114166	-0.506927	0.40687	-0.670168	-0.0278941	0.24923	0.00646228	0.929655
NM_001021	-0.34255	-0.205417	0.0513056	0.183726	0.367634	0.0321672	0.120634	-0.0711939	-0.557775	0.00976491	0.222688	0.322618	0.0295164	-0.271878	0.190041	0.488288	-0.352164	-0.616375	-0.338133	0.0696828	0.177582	0.382446	0.107391
NM_001022	-1.4525	0.799283	-0.032567	-0.0931756	-0.466296	1.301	-0.809847	-0.106684	-1.03636	1.0826	1.59434	0.00745831	0.7632	0.34676	-0.970394	0.424405	2.44973	0.000518114	-2.00087	-1.21464	1.06666	-1.12756	-0.525072
NM_001023	-0.42172	-0.348359	-0.384726	-0.795215	0.0294975	0.209378	-0.421098	-0.315244	-0.295008	0.256898	1.48775	1.31477	-0.0608131	-0.175625	0.146512	0.60295	-0.695789	0.488814	-0.306238	0.0642727	-0.581054	0.324883	-0.124833
NM_001024	-0.975112	-0.0425525	0.0650494	0.0230256	-0.234506	1.17336	-0.7021	-1.16047	-0.999646	1.109	1.96925	0.824054	0.382747	-0.0825244	-1.0531	-0.0166115	2.47658	0.662619	-0.587166	-0.937204	0.337351	-1.02834	-1.20371
NM_001025	-0.686657	-1.16477	-0.536352	-0.98538	0.251216	1.0091	0.325318	-0.327266	-0.118242	0.966312	0.510262	0.667551	0.16401	0.627762	0.0622635	-0.0679334	0.995108	-0.37153	0.0846624	-0.61938	0.0189938	0.184329	-0.989383
NM_001026	-2.16647	-0.683149	0.136251	-0.107598	-0.21446	0.698059	-0.0309507	0.435031	0.333196	0.773737	-0.0720139	0.796813	-0.379557	0.345938	1.02414	-0.13366	-0.534662	-1.00017	1.139	-0.223208	-0.23362	-0.287099	0.384457
NM_001028	0.957873	1.50442	1.94471	0.869422	-0.11816	-1.17301	1.64264	-0.301591	0.909813	-1.07056	-0.0925336	-0.997047	-3.24934	-1.00641	-0.893047	1.42132	-2.35615	-0.969431	1.37105	1.05803	1.53649	-0.693814	-0.294665
NM_001029	-0.487887	0.154965	-0.417754	0.198076	1.45534	-0.174041	1.09888	0.20776	0.701552	0.0570936	0.690293	-0.650641	-0.43022	-0.611931	1.07669	-1.20215	0.314422	0.369387	-1.22107	-0.179722	0.104773	0.140908	-1.19474
NM_001030	-0.346837	0.325687	-0.877272	-0.776532	0.611458	0.331536	-0.0445974	-0.688386	-0.402642	0.663594	0.778808	0.88742	0.0554329	-0.364371	0.555937	-0.570066	1.41074	0.479015	-0.260155	-0.70208	0.00114425	-0.443794	-0.624041
NM_001031	0.343112	0.983967	-1.14106	1.11881	0.451749	0.364889	-0.0813698	-0.477556	-0.197782	1.17881	1.41112	-0.179175	-0.477736	-0.42184	-0.297919	-0.554919	2.1803	0.0147412	-1.5578	-1.2974	-0.785619	-0.74119	0.163866
NM_001032	-0.338083	0.5526	-0.513616	-0.376945	-0.25732	0.345917	0.876824	0.0531314	0.410717	0.288342	0.605861	0.867826	-0.984827	-0.336723	1.35592	-0.122169	-0.2568	-0.714681	-0.371468	0.491338	-0.291326	-1.57397	0.289447
NM_001033	0.644935	0.0343581	0.511867	-0.953547	0.770249	-0.0326946	-0.180101	1.1825	0.421626	0.505584	-0.532764	-0.623459	0.714608	-1.51156	0.0776158	0.163487	-1.30066	0.0658066	0.463092	0.0511356	-0.473033	0.185153	-0.184205
NM_001034	-0.257149	-0.731464	0.214415	0.0875166	1.34415	-0.565096	0.153928	1.50149	1.17431	-0.486776	-0.909725	-0.756009	-0.735311	0.0859634	0.688774	0.0262518	0.0483388	0.410856	0.868695	0.31775	-0.500357	-0.461148	-1.51941
NM_001035	-0.775267	0.153443	-0.0205438	-0.197351	0.494825	0.394948	0.0728452	0.167324	0.160071	0.422999	-0.297561	0.44299	-0.585571	-0.0591288	-0.145129	0.405626	0.467552	-0.446138	-0.24357	-0.808574	-0.458294	0.557329	0.297177
NM_001036	-0.376969	0.077461	-0.139896	0.330031	0.26699	0.000933148	0.173697	-0.112073	-0.0265861	0.299716	-0.161266	0.315342	-0.0405203	-0.471197	0.0236288	-0.396935	0.339901	0.14023	-0.0553958	0.215519	-0.275609	-0.700091	0.57309
NM_001037	0.00886003	-0.520223	0.00983428	0.212936	0.259795	-0.209772	-0.624038	0.105042	0.409683	-0.152787	-0.0482065	0.0501636	0.388024	0.115161	0.271915	-0.09885	0.273129	-0.574753	-0.180572	-0.0859271	-0.565796	0.206746	0.749636
NM_001038	-1.10417	-0.395258	-0.23491	2.05566	-1.58215	-0.336807	-0.899296	2.60463	-0.322155	-1.11946	1.08628	-1.01323	1.56018	-1.26784	-0.488489	-0.843194	1.9047	-0.0841924	-0.513063	0.0533435	0.795064	0.0213205	0.123046
NM_001039	-0.134043	-0.252522	0.0272493	0.157604	0.591227	-0.315666	0.163403	0.410533	0.267973	-0.311891	-0.597529	0.165415	-0.0186289	-0.0181216	0.272831	-0.927655	-0.396407	0.0955559	0.347334	0.155688	0.517883	-0.217939	0.0177075
NM_001040	-0.123397	0.32512	-0.501986	0.306058	-0.492327	0.562343	-0.5278	0.750892	-0.0444217	0.295133	-0.457554	0.349425	0.133684	-0.837401	-0.10806	-0.46834	-0.0240754	1.04434	0.284553	-0.137963	-0.375738	0.0445943	0.00291658
NM_001041	-0.295436	-0.374495	-0.870136	1.12521	-0.601014	0.707678	-0.516045	-0.376728	-0.565199	0.318232	1.1097	1.14594	-1.14422	0.822824	-0.0408757	-0.112577	-0.688048	-0.646921	1.64848	0.0220596	0.619798	0.401935	-1.69016
NM_001042	0.379565	-0.514115	-0.0708973	0.613808	-0.238366	0.348177	-0.0268059	-0.606205	0.0655832	-0.579627	-0.224773	0.144649	0.379367	1.38298	-0.301723	-0.84681	-0.146432	0.0111736	-0.108729	-0.20887	-0.601161	0.466813	0.682393
NM_001043	-0.101225	0.228123	-2.06746	0.421986	-0.240101	0.810802	-0.424301	-0.401848	-0.176539	0.968681	-1.08535	0.530283	0.688149	0.705875	-0.655136	-0.201301	0.610595	0.0361534	0.964746	-0.106696	0.128636	0.793028	-1.4271
NM_001044	-0.0544294	0.00159332	0.336555	-0.0983318	0.300019	0.125148	0.0378915	-0.237186	0.339589	-0.867335	-1.0259	0.273796	0.454005	-0.752992	0.83669	-0.593267	0.569943	0.34536	0.221935	0.38671	-0.886952	-0.086056	0.373211
NM_001045	0.368699	-0.325316	0.190606	0.0981411	0.348571	0.224143	0.641571	0.200619	0.233216	0.0950515	-0.469139	-0.562621	-0.410681	-0.361747	-0.461582	0.256784	-0.0262064	-0.284915	0.0241577	0.0646624	0.0622939	-0.427633	0.521323
NM_001046	-1.03367	-0.685461	-1.61878	0.515635	-0.797194	0.219753	-0.457703	-0.083745	-0.632755	1.13183	0.741379	1.7708	0.505072	0.258987	1.16925	-0.631503	-0.596198	0.421705	-0.126084	-0.131259	-0.0996872	0.0205541	0.139057
NM_001047	1.1387	1.19347	0.0715133	1.52888	-0.874442	-0.688528	-0.449083	-1.53904	-0.348122	-0.525428	0.0507119	-0.883971	0.291573	2.01984	-1.00882	0.176485	-0.740012	-1.26663	0.0141907	1.17054	0.509829	1.16905	-1.01071
NM_001048	-0.426572	0.261565	0.676173	0.386271	0.330425	-0.045113	0.219123	-0.27459	-0.078576	-1.39922	-0.12675	0.000533185	0.264988	-0.0878866	-0.334561	0.214732	0.0269952	0.493968	0.243993	-0.420903	-0.612212	0.980309	-0.292692
NM_001049	0.0801789	-0.0675844	0.199285	0.265197	0.0838049	-0.151849	-0.462184	0.2588	0.784486	-0.164415	-0.458818	0.00580236	-0.0942826	0.306663	0.133739	-0.611051	0.078248	0.461327	0.344442	-0.898281	-0.210691	0.119587	-0.00240298
NM_001050	-0.188958	0.459395	-0.28921	0.582839	0.0930257	-0.631245	-0.0125935	-0.25265	0.27452	0.300185	-0.242341	-0.218744	0.299657	0.0638252	0.275454	0.0739372	-0.043081	-0.617125	-0.21035	0.598541	0.356799	0.0931226	-0.765001
NM_001051	-0.78079	0.114914	0.844322	-0.335838	-0.105087	-0.372446	0.00909457	-0.0247941	0.232822	-0.0477848	-0.397376	-0.430722	-0.017176	0.104581	0.414446	0.368803	0.600805	-0.116692	0.314474	-0.900405	0.145279	-0.0899871	0.469559
NM_001052	0.331769	-0.929644	-0.192195	0.687516	0.145043	-0.587264	0.0129563	-0.362867	0.749702	-0.452633	-0.0295938	-0.0830924	0.24504	0.506487	0.699013	0.195474	-0.594811	0.0174944	-0.613768	0.641223	0.126198	-0.241495	-0.270551
NM_001053	0.14173	0.24302	-0.186521	-0.562181	-0.07694	-0.143595	0.705796	0.207321	0.125771	0.248265	0.354673	-0.080595	-0.2873	-0.0168828	-0.264172	-0.0932093	-1.09557	-0.0669739	0.165752	0.861773	-0.0489135	-0.12066	-0.0105892
NM_001054	1.39715	0.618904	-0.503794	-1.37022	-0.283362	-0.0666879	0.95368	-0.875237	-0.848823	-0.456589	-0.613097	-1.0067	0.423292	-0.622557	-1.14105	1.5119	0.739265	-0.76566	2.00589	0.854891	0.761905	0.0393213	-0.752412
NM_001055	0.260639	0.0621365	2.09041	-0.616952	1.85502	-1.99033	0.805055	1.48196	1.87884	-2.02256	-1.01506	-1.32848	-0.409926	-0.247444	2.13998	-1.09688	1.93476	2.03023	-0.615325	-1.36275	-1.89008	-0.999608	-0.943627
NM_001056	0.18591	0.0782574	0.246585	-0.217696	0.233325	0.00140807	-0.111061	-0.249196	-0.0687365	0.0850837	0.184458	0.0381093	0.40299	0.361745	-0.124371	-0.305346	0.0359392	-0.2076	-0.0790055	0.241046	-0.165794	-0.0493512	-0.516698
NM_001057	0.208939	-0.027394	0.44961	0.714491	-0.0493702	0.0453929	-0.123631	0.818393	0.610401	0.163027	-0.891805	-0.874233	-1.4292	-0.237631	0.272863	0.0707432	0.084972	0.468337	-1.24767	0.711765	-0.121056	0.381268	0.00178643
NM_001058	0.115448	-0.632503	0.0823844	0.0615401	0.757007	-0.248101	0.629067	0.0566467	0.641135	-0.600268	0.0431486	-0.0733208	-0.270378	0.147428	0.298936	0.217332	0.140065	-0.499266	-0.537371	-0.275985	-0.0125727	0.153177	-0.193549
NM_001059	0.440582	0.466566	-0.154527	-2.8408	0.551128	-0.0637279	0.132921	0.584731	0.0408606	-0.359965	0.284126	-0.643325	0.0952018	0.0542202	-0.326287	0.69718	-0.0245955	-1.0714	0.362747	-0.0696153	-0.676611	0.631977	1.88861
NM_001060	0.188582	0.065576	0.0969311	0.235617	0.123454	-0.223871	-0.201881	-0.633294	0.433677	-0.45241	-0.249846	-0.00709283	0.370218	0.783049	0.205852	0.122679	0.0379119	-0.0956122	0.333398	0.0147699	-0.611048	-0.198508	-0.338152
NM_001061	-0.0126822	0.239021	0.0260292	0.447591	0.688676	-0.113709	0.321243	0.493377	-0.274797	-0.139724	0.074379	-0.513611	-0.291336	0.195261	0.35556	0.0664714	0.0472658	-0.567635	-0.216703	-0.035653	-0.337879	-0.173897	-0.277248
NM_001062	-0.388741	-0.161701	-0.203249	0.147197	-0.138632	-0.149536	0.208161	-0.490338	0.267064	-0.274899	0.368723	0.204752	1.26724	-0.16692	-0.0123009	-0.197961	-0.252233	-0.244665	-1.51774	0.694993	0.146679	0.814055	0.0800552
NM_001063	1.69555	-1.98793	-0.832624	-0.227031	-0.294685	0.821506	1.59222	-0.0592012	-1.68338	1.57665	-2.31667	-0.318209	-0.54916	0.138337	-0.0164155	-0.107177	-0.593277	-1.59052	-2.34204	2.51135	0.710718	1.9124	1.95959
NM_001064	-0.145272	0.315448	-0.371623	0.328062	-0.502359	-0.494983	-0.127986	0.131942	-0.0300116	0.00337583	0.671664	0.33138	0.223444	-0.409247	-0.524201	0.526356	0.0609347	-0.0378333	-0.314789	-0.934987	0.501604	0.569968	0.229111
NM_001065	-0.317121	-0.00220076	-0.179814	0.688079	-0.368685	0.0988261	-0.206321	0.277969	0.0577572	0.0697334	0.223711	-0.214785	0.798966	0.978556	-0.143954	0.129699	-0.207382	-0.779979	-0.0310279	-0.13878	-0.373368	-0.656294	0.296417
NM_001066	0.402602	0.100993	-0.281904	0.291193	-0.177752	0.185183	-0.230303	-0.827795	-0.221543	0.268923	0.475698	-0.482174	0.666865	-0.510666	-0.559695	1.01163	-0.241552	-0.109155	-0.4474	0.12179	0.735487	-0.229707	0.0592831
NM_001067	0.0410968	-0.198506	-0.5885	-1.14576	-0.949432	0.519679	-0.535731	0.130296	-0.170842	0.536092	-0.162627	1.10623	0.20458	0.214674	1.0654	0.938571	1.16592	0.0172737	0.918329	0.163384	-1.31364	-0.851248	-1.10525
NM_001068	-0.350951	-0.973007	-0.715768	-0.263914	-0.675632	0.87531	-1.78552	-0.533673	-1.38563	0.721352	1.01013	1.00013	1.34703	-0.265988	-0.302238	-1.24892	0.233737	0.615991	-0.639483	0.414646	1.29422	1.10958	0.518615
NM_001069	0.281286	1.09234	0.0527215	2.00325	-0.54617	-1.25916	1.13286	1.15	0.484484	-1.23054	0.668704	-0.595272	-1.36243	-1.48944	-1.28292	0.00911934	-0.914173	-0.423018	1.38826	-0.0482129	0.517644	0.520892	-0.150217
NM_001070	1.10744	1.34422	0.409386	-0.0184268	-0.144222	-0.0369048	1.69068	-0.350855	0.171352	0.0794697	-0.773293	-0.375852	-1.03578	-1.03501	-0.173925	0.588247	-1.04317	-0.397319	0.268773	0.0309248	0.31944	-0.414333	-0.210832
NM_001071	-0.040444	-0.632472	-0.428373	-0.0906317	-0.432778	0.608461	-0.789618	-0.511532	-0.653067	0.983409	0.431667	1.37091	0.207605	1.00736	0.54239	0.474795	-0.194432	-0.190723	-0.616259	0.140576	-0.548025	0.0468133	-0.685634
NM_001072	-0.440169	0.0632793	0.254888	-0.877788	0.202943	0.0301332	0.582409	0.414616	0.0901082	0.109176	-0.0739683	-0.389118	-0.00196161	0.0374839	0.528502	-0.0832238	-0.100363	0.0572685	-0.18329	-0.653791	0.219045	0.532693	-0.318872
NM_001073	-0.543622	-0.0630414	0.478219	-1.37462	1.55756	-0.670722	0.8874	1.1349	1.831	-1.20568	-1.13873	-0.84789	-0.125293	-1.37258	0.212577	-0.514651	1.49611	1.69238	0.520521	-2.06282	-0.217305	0.675334	-0.34905
NM_001074	-0.242512	0.240484	1.2568	-0.917358	1.60766	-1.15973	1.02734	1.53074	1.79783	-1.30735	-1.63357	-1.1822	-0.640086	-0.936999	1.59365	-0.767119	1.31068	1.34084	-0.329869	-0.472902	-0.646864	-0.740499	-0.728975
NM_001075	-0.296138	0.182577	1.00164	-1.03501	1.78449	-0.974465	0.90395	1.10225	1.61242	-1.26458	-1.35413	-0.84764	-0.433216	-0.468367	0.97037	-0.0543526	1.08234	1.04764	-0.426236	-1.5283	-0.293478	0.160421	-0.872185
NM_001076	0.0247646	0.40945	0.0571828	-0.00669503	0.705539	0.145152	-0.342729	0.494137	0.0676524	-1.03517	-0.050312	0.0440743	-0.81602	-0.257594	-0.210539	-0.495407	0.517941	0.767772	0.212893	-0.857021	0.239469	0.336177	0.0492817
NM_001077	-0.0533597	0.323901	0.519966	-0.1897	0.178751	-0.199734	0.600149	-0.43143	-0.122312	0.0397755	-0.31641	0.0398393	0.0127999	0.0789943	0.345794	-0.058105	0.563271	0.206152	-0.0776979	0.144488	-0.84349	-0.326426	-0.435217
NM_001078	-0.0845894	0.328939	-0.145959	-0.225499	0.602128	-0.0440948	-0.0565223	-0.290587	0.100375	-0.00709395	0.24357	-0.0519461	-0.0235916	-0.398732	-0.148544	-0.0689089	-0.105198	0.0552846	0.233395	0.0747467	0.285036	-0.0535156	-0.218693
NM_001079	-0.514159	0.273649	0.0152948	-0.154166	0.194584	0.507583	-0.330033	-0.175561	-0.192209	0.447415	-0.0252506	-0.265061	0.259785	-0.389471	0.47	-0.500409	-0.318069	-0.00275984	0.357329	-0.104482	-0.749909	0.419659	0.77624
NM_001080	0.827745	0.18599	-0.641631	-0.249465	0.264008	-0.136547	0.343614	0.127286	-0.21763	0.291849	0.408707	-2.98403	-0.0242052	0.619071	0.11904	0.965807	-0.344287	0.819408	-0.457173	0.894512	0.172786	0.131065	-1.11592
NM_001081	1.1012	0.775022	-1.16153	1.17959	-0.76298	0.0757328	1.26278	0.211956	-0.454908	0.135327	0.196985	0.435561	-0.681336	-0.667295	0.11726	-1.36811	-0.488669	0.183567	-1.25485	0.694003	0.516573	0.0773106	-0.123182
NM_001082	-0.373572	-0.561705	0.732982	0.173986	0.583681	-0.0647351	-0.58159	1.24856	0.0258218	-0.901578	0.0066383	-0.530379	0.29885	-0.0181315	-0.120221	-0.969645	0.123394	0.228384	0.754566	-0.691291	-0.320288	0.840333	0.115936
NM_001084	0.0976973	-1.12452	-0.767505	-0.443418	-0.546509	-0.11694	-0.462685	0.342727	-0.25413	0.227766	0.313995	0.352866	0.51234	-0.643663	0.117284	-0.173585	0.260344	-0.248147	-0.354363	0.920047	0.888146	-0.224471	1.32672
NM_001085	0.256044	0.404629	-1.17613	-0.258067	-0.673709	0.263889	0.758257	-0.508345	-1.03671	0.716452	0.0445888	-0.0508638	0.860345	-1.35563	-0.688187	0.215178	-0.0235177	0.376345	0.162872	0.589842	1.56924	-0.569222	0.122707
NM_001086	0.51099	-0.198298	-0.211454	-0.727935	-0.0542411	0.514896	0.11284	0.0783804	-0.553178	-0.236877	0.23865	0.422259	-0.0032614	-0.120159	-0.162742	-0.151799	0.453506	-0.380083	-0.13141	-0.542169	0.188572	0.0504406	0.903071
NM_001087	0.0487703	-0.490557	-0.118779	0.721599	-0.134753	0.0336163	-4.74305e-05	0.371945	-0.263975	-0.187933	0.228826	-0.0526247	0.368929	0.788808	-0.087282	0.122354	0.193224	-0.78591	0.38869	-0.479814	-0.314751	-0.546522	0.196186
NM_001088	0.289666	-1.0446	0.359308	-0.573103	0.556029	0.569608	-0.0112579	-0.120086	-0.193338	0.730879	-1.54416	0.1092	0.0305757	0.559203	0.289616	0.637898	-0.538353	1.17745	0.161424	-0.842252	0.354611	-0.0963926	-0.86192
NM_001089	0.636614	0.300688	-0.0791855	0.115825	-0.758802	0.274557	-0.1393	-0.40171	-0.264008	0.0479563	0.707679	0.346667	-0.330704	0.938488	-0.019379	-0.694007	-0.179537	-0.137798	0.324294	0.608085	-0.910282	-0.400553	0.0144111
NM_001090	0.363368	0.726016	-0.653476	1.17498	-1.91096	0.930594	-0.938894	1.29118	-0.243748	1.12427	-0.386381	0.430857	0.0476161	-1.93731	-1.97643	0.256776	0.338944	0.295074	-0.281097	0.200537	0.673169	0.0233436	0.45158
NM_001091	-0.397369	0.358625	-0.766898	1.03385	-0.0710076	0.18481	-0.220132	-0.179831	-0.0998304	0.602131	0.119748	-0.253119	-0.403481	-0.632894	0.0480984	0.129131	-0.330207	0.22509	-0.0438346	0.101455	0.0886658	0.748756	-0.241759
NM_001092	-0.281743	0.200717	-0.0533484	-0.03327	0.0451104	-0.114215	0.164976	0.0334203	0.016496	0.251716	0.22256	-0.0466916	0.44108	0.0506127	-0.111135	-0.0792026	-0.126371	-0.0448909	-0.395689	-0.210157	-0.247295	0.00510833	0.312212
NM_001093	-0.061639	-0.573005	0.781095	-0.300404	0.360197	-0.300328	-0.228308	0.559011	0.687015	-0.267069	-0.0564026	-0.0833211	0.155105	0.667752	0.447989	-0.312629	-0.215035	0.0768069	-0.538132	-0.209933	-0.28142	0.288704	-0.59605
NM_001094	0.348756	0.040111	0.129677	-0.646147	0.985126	-0.504604	0.161553	0.86884	0.9387	-0.288453	-0.999688	-0.528142	-0.713001	0.029313	0.932496	0.33447	0.0938615	0.219809	0.0647033	0.220744	-0.121079	-0.249659	-1.31739
NM_001095	0.248145	-0.776893	0.95671	-0.0355604	1.66867	-0.942864	0.542611	0.928519	1.18758	-1.00124	-1.02063	-0.960086	-0.93922	-0.47867	0.281951	0.0900686	0.0888168	0.327489	0.0665258	0.338773	-0.558747	-0.177668	0.16572
NM_001096	-0.379728	-0.691326	-0.409975	0.345355	-0.733235	1.44071	-0.960004	-1.19426	-0.878193	0.624285	0.787588	0.768094	0.807353	0.255689	-0.491767	0.675407	1.34409	0.129255	0.467902	0.776061	0.0852214	-1.73882	-1.0297
NM_001097	0.893989	-0.00416216	-0.772246	-1.14336	-1.27213	1.16581	1.88735	-0.926117	-0.889317	1.44182	-0.537537	-0.117074	-0.990538	-0.320234	0.392622	1.16364	0.208248	-0.225363	0.894234	1.07059	1.641	-3.75437	0.193163
NM_001098	0.281264	0.323349	-0.217021	0.160557	-1.0156	0.498327	0.188173	-0.366669	-0.275404	0.349703	0.206036	0.49639	0.317066	0.376716	0.139775	-0.966708	0.227844	-0.0575483	-1.28066	-0.0688554	0.175663	0.370149	0.137461
NM_001099	-0.647124	0.0227962	-0.800567	0.210571	-0.531079	0.357152	-0.981906	-0.584874	-0.725044	0.775399	0.700089	0.935902	0.766047	-0.268656	-0.0259281	0.115073	1.12735	0.740226	0.658939	-0.751138	-0.263661	0.263205	-1.09277
NM_001100	0.288479	-0.256423	0.555141	-0.151971	0.685854	-0.697803	-0.602993	0.442352	0.586337	-0.631924	0.0023553	-0.0103651	-0.204052	1.1256	0.259185	-0.50367	-0.210274	-0.0127519	-0.264325	-0.530481	-0.173214	0.123456	0.181487
NM_001101	-0.992355	-0.28353	0.485678	0.888081	0.32409	1.00309	0.0932428	1.06707	0.483525	0.192721	1.27379	-1.16622	0.908736	0.130161	0.758464	-2.42059	0.610528	-0.460691	-1.73899	-1.54193	-0.554251	0.461504	0.477889
NM_001102	1.30768	0.475872	1.0558	-0.915355	0.932114	-1.06081	0.952914	0.116245	0.0771431	-0.742613	-0.823923	-1.50523	0.537471	-2.01694	0.424537	0.439413	1.38328	-0.663426	0.0286085	-0.0848343	0.75837	-0.48763	-0.188685
NM_001103	-0.154005	0.366996	-0.293863	-0.123034	0.272771	-0.60297	-0.574232	0.671371	-0.0507162	0.0664901	0.51403	0.0772035	-0.268523	0.326599	0.415201	-0.102184	-0.284575	-1.21798	0.765615	0.486356	-0.206111	0.140045	-0.224486
NM_001104	-0.386726	0.490879	-0.00730452	1.13371	-0.291862	0.379847	0.02452	1.15247	-0.655609	0.890725	-0.778616	-0.372398	-0.529906	-0.36229	-1.17744	0.106184	-0.387901	0.546854	-0.42004	0.153347	0.365361	0.196611	-0.0704102
NM_001105	-0.474991	-0.221613	-0.0399612	0.254282	-0.463647	0.300708	-0.337148	-0.405778	-0.00515484	0.23966	0.39355	0.337451	0.346359	0.036362	0.156738	0.239331	0.209773	-0.522126	-0.191237	0.325468	-0.494707	0.0391679	0.277514
NM_001106	-0.281051	-0.043833	-0.0980829	0.738525	1.24269	0.0884946	0.371377	1.63595	0.877283	0.0195811	-0.863233	-0.726031	-1.91132	-1.33808	1.28411	-0.212642	0.633266	0.511574	-1.69232	-0.365024	0.2078	-0.382898	0.303865
NM_001109	0.809887	0.702411	1.11524	1.11886	-0.477188	-0.2113	0.194514	-0.075243	0.203896	0.244794	0.162669	-1.07605	-0.651233	0.440755	0.193652	0.281586	-1.05252	-0.23954	-0.235081	-0.0180324	0.158589	-1.36198	-0.228686
NM_001110	-0.728339	-1.13702	-0.412138	-0.218414	-0.388223	0.432072	-0.247057	-0.682749	-0.235749	0.337134	0.349644	0.553027	1.40969	-0.53242	0.321713	-1.20342	-0.765174	0.840521	0.293649	0.460196	1.39257	0.185116	-0.0246322
NM_001111	0.485889	0.379713	0.746905	0.162346	-0.0357399	-0.132519	0.119321	-0.0621144	0.256097	-0.92367	-0.240469	-0.380544	-0.224337	0.159723	-0.328448	-0.0862061	0.0719845	0.425365	0.0125017	-0.0789581	0.239878	0.267181	-0.833899
NM_001114	0.282208	-0.23127	0.106516	-0.245713	0.377423	-0.397303	0.650767	0.373107	0.496573	-0.563467	0.344683	-0.507957	-0.144696	0.76358	-0.246311	0.0669258	0.0437974	-0.0190217	-0.375382	-0.0562597	-0.2465	-0.0214404	-0.450257
NM_001115	-0.501195	0.0330679	-0.0661575	0.373827	-0.0874919	0.311982	0.383474	0.574843	-0.415629	0.0567979	0.153903	0.263307	-0.402367	0.299241	-0.565808	-0.555087	0.269302	-0.0558078	-0.841926	0.217984	-0.127249	0.438785	0.242204
NM_001116	-0.681249	0.0410197	-0.425648	0.517885	0.770833	-0.898413	0.706605	0.0667407	0.681325	-0.726218	-0.0445557	-0.222115	0.519405	-0.574959	1.04142	-0.107523	0.00315747	0.167052	-1.37546	-0.129044	0.642731	-0.551443	0.578461
NM_001117	-0.65663	-0.2001	0.228725	0.122119	0.49559	-0.725572	0.0773356	-0.383889	0.403434	-0.135625	0.391952	-0.0198318	0.477399	1.26847	0.68401	0.012189	-0.210817	0.22442	-0.62996	-1.01711	-0.40483	-0.326121	0.324847
NM_001118	-0.422862	0.449323	0.0395033	0.438671	0.834829	-0.538364	-0.107826	0.526459	0.508506	-0.341462	-0.818511	-0.301944	-0.0729135	0.101123	-0.134197	0.0672425	0.20962	-0.413345	0.745811	-0.152282	-0.601015	0.49575	-0.512114
NM_001119	2.08929	1.6346	0.586379	0.697218	-0.31383	-0.530453	0.199662	-0.111309	0.0141544	-0.140564	1.33139	-1.15282	-0.814848	1.83081	-0.591537	-0.130663	-0.821192	-0.939799	-0.503721	-0.38335	-0.813585	-0.545974	-0.589848
NM_001120	-0.945358	-1.09516	-1.2586	0.981002	-0.349235	0.411734	-1.34071	-1.17989	-0.870804	0.266028	0.892425	0.514967	0.656885	-1.19589	-1.14675	0.363638	0.451939	1.34466	-0.262711	1.24383	0.745065	0.67147	1.10145
NM_001122	-0.409914	-0.492021	-0.376898	0.0261109	-0.469634	0.673615	-0.718946	-0.728159	0.0962873	0.253229	0.669377	0.411385	0.890037	-0.0802774	-0.384027	0.862616	0.0480601	-0.370936	0.160292	0.00993152	0.503005	-0.497705	-0.0754281
NM_001123	0.103831	-0.226553	-0.226275	-0.166844	0.288068	0.524518	0.058501	-0.350534	0.332415	0.0861829	-0.078627	0.124125	0.259182	-0.452875	-0.389944	0.234497	-0.0144568	-0.231198	0.479706	-0.300185	-0.619554	0.512384	0.0536363
NM_001124	-0.718048	-0.0181277	0.147313	0.715032	-0.364992	-0.117182	-1.32102	0.261901	-0.531486	-0.0975584	1.08949	-0.442636	1.02848	-0.134292	0.213918	-0.187571	-0.0375929	-0.13207	0.0891691	0.557136	0.442026	-0.0485142	-0.393377
NM_001125	-0.117735	-0.363106	0.568336	0.572515	-0.234254	-0.972748	0.0102186	0.938998	0.382346	0.0838789	-0.493614	0.135712	-1.2866	1.11122	-0.424544	-0.126828	0.117478	-0.0164192	0.183855	-0.428185	0.804634	0.491388	-0.936546
NM_001126	-0.0163435	-0.675736	0.234778	-0.384649	-0.442179	0.16008	-0.162103	-0.162579	-0.619395	0.502697	0.220733	0.288238	0.993165	1.43624	0.667929	-0.573761	-0.671612	-0.1738	0.102325	0.132443	-0.3438	-0.313839	-0.198831
NM_001128	0.118375	-1.70895	-2.36855	0.216522	-1.58965	0.949145	-0.923693	-0.685862	-0.919441	0.58825	2.09877	1.37499	1.07579	-1.05158	1.08209	1.6822	-0.994423	-2.85613	2.54006	-0.0103816	0.371977	0.247198	0.763288
NM_001129	-0.510838	-0.117368	-0.242754	0.503537	0.00590678	0.268721	-0.905456	0.123284	0.0718599	-1.0689	0.138352	0.214009	0.605926	0.38488	0.358051	0.988699	-0.822109	-0.44328	-1.90106	0.721639	-0.0580838	0.277833	1.40715
NM_001130	-0.28311	0.514746	0.119175	0.898219	0.500247	-0.201228	-0.0931427	0.00249845	-0.0930165	0.0443594	-0.262644	-0.554584	-0.387111	-0.211917	0.0161876	0.423681	0.830011	-0.0649656	-0.0332828	-0.287723	-0.0906231	-0.438264	-0.347513
NM_001131	-0.354642	-0.860486	0.180786	0.350895	0.302548	0.105477	-0.328712	0.168813	0.0756896	0.379102	0.0800341	0.172716	-0.349603	0.30054	0.0442917	0.767166	0.0145364	0.376229	0.703295	-1.37294	-0.287494	-0.260072	-0.208174
NM_001132	-0.125901	0.209423	0.146913	-0.0384805	0.587551	-0.0604776	-0.211336	-0.0362028	-0.135039	-0.0440096	0.466831	0.0607353	-0.132988	0.27409	0.250975	-0.546435	0.115353	-0.286505	0.0702936	0.26456	-0.621953	-0.0814492	-0.125948
NM_001133	-0.411286	-0.0248278	-0.463982	-0.525468	0.461117	-0.337812	0.195716	0.0601397	0.475562	-0.23819	0.512216	0.0651452	0.444419	-0.21422	0.215299	-0.86245	-0.16197	-0.342009	-0.136492	0.213924	-0.0958013	0.456121	0.714848
NM_001134	-0.0088519	0.326469	-0.336576	-0.173585	-0.0841853	-0.618998	0.646714	0.320348	0.371429	-0.739693	-1.47049	0.364215	-0.139369	0.435094	-0.16448	1.06771	-0.686301	-0.685395	0.373564	-1.73001	0.470684	0.576458	1.88526
NM_001135	0.111717	-1.60991	-0.748534	1.91566	0.428953	-0.195579	0.551058	0.864758	-0.44629	0.234924	-0.472793	-0.6775	-1.00596	-0.430154	0.920591	-0.659867	0.54932	-0.478269	-0.0119003	-0.152819	0.160615	1.6623	-0.510328
NM_001136	-1.54648	0.549457	0.0101265	-0.115694	-0.16223	0.471271	-0.204562	0.312061	0.176315	-0.647434	-0.82328	0.173735	0.218969	0.275896	0.74433	-0.0759403	0.171406	0.519626	-0.372277	0.507082	-0.436125	0.164866	0.0888851
NM_001138	0.211565	0.409645	-0.0858749	-0.656486	0.450762	-0.461627	-0.0635199	-0.091848	0.225495	0.0677344	0.139141	-0.0197096	0.0754197	0.504182	0.0288801	0.175036	0.475796	-0.538794	-0.132172	0.526725	-0.526707	-0.186227	-0.527417
NM_001139	0.190444	0.161339	0.0633675	-0.157685	0.250439	-1.1005	-0.924843	-0.0765331	0.360625	0.238921	0.241481	0.0940054	0.220382	0.849064	0.572922	0.61391	0.238399	-0.0883695	-0.25103	-0.27906	-0.280024	-0.157514	-0.779739
NM_001140	-0.271914	0.0406906	1.12581	-0.0971784	0.0165084	-0.265112	0.505734	0.228822	1.17568	-0.577552	-0.256681	-0.438546	-0.53043	0.529321	0.341901	0.233222	0.198173	-0.137433	-0.116241	0.552055	-0.745907	-0.664874	-0.846051
NM_001141	-0.45313	-0.160013	0.0539693	0.183062	0.25192	0.00301068	0.16056	0.188773	0.131883	-0.218426	0.0157073	-0.0306529	0.501765	-0.00697899	0.193725	-0.033871	0.377197	0.216242	0.0544698	-0.176344	-0.438698	-0.495723	-0.318447
NM_001143	0.367447	0.06012	0.11843	-0.0963609	0.32106	-0.417485	0.270599	0.0104251	0.700894	-0.106353	-0.377759	-0.967289	-0.189706	0.0180543	0.238005	-0.0183027	-0.0482695	-0.253794	0.206022	0.363605	-0.334432	0.349604	-0.214515
NM_001144	0.994339	0.829186	-0.444496	0.794529	-1.04654	-0.450792	1.46699	-1.11577	0.0216377	-0.192991	1.63404	-0.111992	-0.477498	-1.21561	-1.11891	-0.282823	-0.170146	-0.298694	-0.0196142	-0.282894	0.563551	0.576121	0.34837
NM_001145	-0.339409	0.206175	-1.36607	0.00556398	-0.0744261	0.0493072	-1.1321	0.849258	0.0973408	-0.0306809	0.502465	0.109457	0.919076	0.0380702	0.0573259	0.22967	-0.147226	-0.733602	0.432336	0.445568	-0.0975029	-0.159416	0.138823
NM_001146	0.274283	-0.256496	0.294178	0.145358	0.988422	-0.259598	0.958196	0.324642	0.382913	-0.427634	-0.170565	-0.241466	-0.86334	0.355819	-0.163946	0.172782	-0.20924	0.286808	-0.0516822	-0.365217	-1.24801	-0.261569	0.335361
NM_001147	0.763945	0.429122	-0.391067	-0.062218	0.0472636	0.222794	0.731801	-0.0441105	-0.551555	0.267254	-1.57715	0.175981	0.561732	-0.634289	0.588386	0.249066	0.255857	-1.07374	-0.0353857	-0.412135	0.950143	-0.611207	0.149518
NM_001148	0.16767	0.272925	0.209805	0.241508	0.62499	-0.232717	0.218822	0.0831174	-0.486746	-0.150553	-0.180405	-0.198675	0.188365	-0.170185	-0.0770623	-0.545487	0.396443	0.0497802	-0.238109	0.506257	0.185249	-0.793389	-0.0716037
NM_001149	0.255635	0.57662	-0.294595	-0.410421	0.125157	-0.0238144	-0.250545	0.17276	-0.0268224	-0.579756	0.353671	0.323338	0.363146	-0.0791918	-0.447497	-0.0490951	0.0546155	-0.330004	-0.260039	0.447177	0.447931	-0.365079	-0.00318955
NM_001150	0.609292	0.0468581	0.190286	0.380039	-0.0514913	0.386461	-0.383875	-0.547119	0.294722	-0.494316	0.245691	-0.295309	-0.0914828	0.854981	0.799156	-0.129499	0.169791	-1.12852	0.260925	-1.31421	-0.296962	0.0969896	0.397589
NM_001151	-0.0624643	-0.62056	-1.53204	0.0156702	-1.2002	1.25905	-1.49569	-0.515019	-0.743975	1.27645	0.959354	1.1673	0.840778	-0.190081	-1.78096	-1.90834	0.151499	-0.113085	0.122459	0.803874	1.8124	0.668838	1.08473
NM_001152	-0.913945	-1.52728	-0.669165	0.655017	-0.946611	1.22447	-1.43688	-1.49145	-3.30709	1.28542	2.22781	1.1027	1.32417	0.0372462	0.498073	1.22447	0.785849	0.75205	-3.45703	-2.20506	1.04305	1.57236	2.22182
NM_001153	0.444853	-0.06357	-0.508507	-0.938293	-1.494	0.397642	0.496283	-1.37706	-1.03995	0.303452	1.17561	0.725401	1.17608	-1.44858	-0.786395	-0.830876	0.105418	0.587862	1.58582	1.60731	1.00052	-0.281032	-0.837982
NM_001154	-0.20684	0.242778	-0.554256	0.387078	-1.52805	0.127867	-0.11315	0.0178616	-1.20215	1.17931	1.12758	0.482813	0.653017	-0.162671	-0.64571	-0.646093	0.393293	0.171093	0.314547	-0.0626603	1.12758	-0.295284	-0.807931
NM_001156	-0.863219	-0.257448	-1.21694	0.0330225	-0.0289434	0.220398	-0.498861	-0.501658	-0.699169	0.180429	1.3214	0.656006	0.973141	-1.053	1.23218	0.079039	1.03298	-1.21273	-0.021545	-0.604304	0.378824	0.823962	0.0264333
NM_001157	-1.79504	-0.333014	-0.641096	2.17549	-1.80637	-0.776729	-1.99757	2.57474	-0.269349	-0.289114	1.35017	-0.961935	2.32579	0.503792	-0.352142	-0.3359	2.53724	0.331078	-1.41791	-0.146976	-0.239757	0.172411	-0.607798
NM_001158	1.67026	1.16748	1.37672	-0.591466	0.319988	-1.18908	0.88123	-0.420036	0.801976	-0.789458	-0.332721	-1.39285	-0.984991	0.159753	-0.780636	0.970821	-0.471407	-0.925658	0.298573	0.290949	0.608988	-0.218058	-0.450382
NM_001159	2.05236	0.532266	-1.32774	-0.466633	-0.384803	0.537738	0.626777	-2.08583	-0.617008	0.332064	0.890919	0.371658	-0.616348	-0.342241	-0.440471	0.0802517	0.754589	-1.73619	0.437706	2.45259	-1.26294	0.190489	0.0207804
NM_001161	-0.464886	-0.165856	0.292736	-1.00628	1.1724	0.00762804	-0.306627	0.167809	0.565444	-0.613385	0.498367	0.0021211	-0.923527	-0.357274	0.150599	-0.0152175	0.308914	0.461751	-0.280755	-0.158453	0.00306568	0.212684	0.448752
NM_001163	-0.0637482	-0.214776	0.521608	-0.139609	0.746363	-0.292984	-0.0829892	0.0367842	0.950997	-0.287681	-0.474109	-0.158803	-0.108471	0.0338308	0.217169	0.248743	0.0618118	-0.635303	0.262964	0.109716	-0.175477	-0.0873461	-0.46869
NM_001164	-0.0833876	0.473085	-0.11643	-0.178598	0.135437	0.0095533	0.0773697	0.71439	0.282975	-0.190992	-0.450736	0.255343	-0.384344	0.011718	-0.389993	0.0453456	0.43016	-0.168378	0.540462	-0.613357	-0.584029	-0.0872945	0.271702
NM_001165	-1.7767	-0.566226	0.836094	-1.43553	1.12882	-1.38366	0.85082	0.617442	1.30369	-1.87289	1.71538	-0.305592	2.32479	-2.20758	1.81985	-1.53709	1.81525	2.1053	0.278937	-1.48235	-1.59431	-0.856896	0.222449
NM_001166	-1.16058	-2.05066	-0.459279	-1.71619	-1.0173	1.31414	-0.833527	-0.330704	-1.15889	1.23892	0.993988	1.15547	1.64756	0.139129	-0.0946966	0.189306	0.559617	0.12322	-1.35676	0.362624	0.176152	0.530499	1.74795
NM_001167	0.551498	0.313698	1.32856	0.00273274	1.24907	-1.22382	1.03792	1.57066	1.44368	-1.14751	-1.19767	-1.47305	-0.134422	0.129351	1.65633	-0.868858	1.80224	2.18621	-0.562358	-2.12124	-2.59939	-1.40521	-0.538436
NM_001168	-0.217282	0.199158	-0.96568	0.529144	0.306458	0.501292	-0.563393	0.0236815	-0.452924	1.30867	-0.382039	0.438014	0.0436596	-0.112136	0.21912	0.103378	-0.315945	-0.517588	0.338253	-0.89447	0.147855	-0.584935	0.847706
NM_001169	0.126912	1.01995	-0.202789	0.212093	0.071871	0.0305395	0.716023	-0.091653	-0.00124833	-0.153571	0.27546	-0.307179	-1.34404	-0.590187	-0.952127	0.282213	-0.363899	0.269578	0.0160735	-0.0369158	-0.590187	0.386921	1.22616
NM_001170	0.843051	1.1612	1.70909	0.280663	-0.413042	-0.0918729	-0.36167	-0.717567	-0.906148	-0.17527	0.395809	-0.36878	-0.602654	-0.738455	-0.510756	1.30256	0.0843815	0.104372	-0.364065	0.332509	0.0669539	0.0142549	-1.04457
NM_001171	0.332412	0.630062	-0.468249	-0.432535	-0.219575	0.197864	-0.336511	0.00380177	0.395962	-0.457196	0.316961	-0.437994	-0.411933	0.0970704	-0.198281	0.34928	-0.0383678	-0.37472	-0.19219	0.713046	-0.142956	-0.151946	0.825993
NM_001172	0.22184	0.396051	-0.00522443	-0.25995	-0.393481	0.142166	0.773425	-0.27535	-0.308914	0.518229	0.107116	0.288669	-0.292988	0.468556	0.296332	-0.698961	0.455956	-0.323596	0.114169	-0.204697	-0.28316	-0.463783	-0.272403
NM_001173	0.0370549	0.382948	-0.197726	-0.0870673	0.0860403	-0.484464	0.27898	0.107576	0.398915	-0.12187	-0.664441	0.368928	0.0139199	0.286356	0.177291	0.445132	0.629292	-0.567919	0.0302934	-1.10426	-0.132558	-0.201391	0.318967
NM_001174	-0.00350296	0.450234	0.750084	0.250405	0.266969	-0.376562	0.159845	0.223809	0.0386741	-0.817223	-0.317747	-0.661317	0.0233807	-0.142232	-0.398915	-0.329355	0.288226	-0.0312934	0.824361	-0.851653	0.203371	0.52893	-0.0784874
NM_001175	-1.97372	-0.223509	-0.0986387	1.31917	-1.11147	-1.32635	-2.10426	1.50658	-0.561729	-1.03242	1.21002	-1.68168	3.78862	-1.44208	-0.958699	-1.95536	2.12444	-0.211667	-0.986196	0.146076	0.45008	3.78862	1.33418
NM_001176	-0.0740131	0.227024	-0.142702	-0.499423	-0.119427	0.100737	0.0827286	0.205813	0.236222	0.0840748	-0.0540847	0.0597359	0.190678	0.11514	0.470985	-0.403898	0.233833	-0.0907535	-0.494684	0.12715	0.190678	-0.0251413	-0.420676
NM_001177	-0.615848	-0.530376	-0.331173	-0.502925	1.27203	-0.0830067	0.260967	0.99532	0.000904363	-0.48158	0.0353717	-0.0239064	0.736446	0.0737596	-0.0273631	0.0337775	1.09731	-0.672491	0.153471	-0.391326	-0.139696	0.240333	-1.1
NM_001178	-0.306523	-1.22237	-0.588992	-0.827008	-0.252057	0.928594	-0.487464	-0.901399	-0.702748	0.634463	0.68611	0.885694	0.769835	-0.850001	-0.270316	-0.384039	0.0755497	0.853926	0.251644	-0.415193	0.545532	0.599426	0.977331
NM_001179	-0.180723	-0.09447	0.716518	-0.526453	-0.0883721	0.122231	0.456431	-0.746501	0.0289081	0.298886	-0.043293	0.631163	0.405998	-0.316922	-0.759939	0.420748	-0.547383	-0.893478	0.487318	0.184302	0.175284	0.269632	0.000113729
NM_001182	2.42558	0.76511	-0.211995	0.101939	-0.738555	-0.603369	1.41983	-0.980724	-0.00835189	-0.0102922	0.467198	-0.566825	0.240631	-1.73128	-1.39942	0.0199219	-1.32921	-1.22893	2.3166	-0.250455	1.17104	-0.0645331	0.196091
NM_001183	-0.558217	0.517715	-0.500534	0.718304	-0.0901173	0.457069	-0.211239	0.234623	-0.578869	0.569492	-0.0581281	-0.169046	0.0285904	0.482556	0.612	0.113815	-1.11638	-1.40519	0.0973756	-0.135838	0.0680851	0.989232	-0.0653024
NM_001184	-0.283276	-0.70962	0.429054	-0.139466	0.549005	-0.0350643	0.124998	0.433145	-0.275033	0.206064	-0.38725	0.513721	-0.271072	-0.303064	0.74129	0.301464	0.261948	0.192946	0.453254	-0.566519	-0.313515	-0.790338	-0.132671
NM_001185	-0.440847	0.20643	0.13153	0.875479	-0.288435	-0.0775914	-0.147116	0.00624217	-0.516524	0.104105	0.191384	0.14867	0.586831	-0.414638	-0.0450703	-0.508989	0.324681	0.392735	-0.52307	0.165667	-0.817784	0.298427	0.347883
NM_001186	-0.463829	0.12101	-0.142222	-0.023473	-0.332376	-0.256416	-0.354269	-0.385012	0.0986543	0.0285108	0.564888	0.485937	0.925959	0.186957	0.789643	0.0442991	-0.319439	-0.72625	0.0203323	-0.347711	0.00117361	0.911166	-0.827533
NM_001187	-0.497853	-1.42795	-1.60104	0.419309	-0.142672	-0.00913722	0.157905	0.915165	1.10457	-0.562257	0.213209	0.181056	-0.200862	-0.136741	0.688387	1.07495	-0.550908	0.0394272	0.494339	-1.96732	-0.373631	0.962601	1.21945
NM_001188	0.776006	-0.00834021	-0.131124	0.663549	0.223442	-0.250768	-0.233564	0.0721089	0.121867	-2.41666	0.148795	-0.141083	0.0246243	1.23214	0.00539989	0.248962	-0.872806	0.299978	-0.833302	1.02197	-0.15255	-0.117061	0.31842
NM_001189	0.0341763	0.0174856	-0.221708	-0.983089	0.0635988	0.0647641	-0.423985	0.34786	-0.239333	0.52866	-0.430142	0.536954	0.667398	-0.00327638	-0.0221182	0.277069	0.0360438	-1.14115	-0.0777222	0.385714	0.24678	-0.137725	0.473746
NM_001190	0.0931434	-0.906649	0.584962	-0.0985201	0.576855	-0.360071	0.370277	0.497795	1.02379	-0.11962	-0.545093	-0.31759	-0.340612	-0.267881	0.336901	-0.125319	0.207095	-0.629189	0.0942122	0.0623255	-0.250726	-0.270728	0.384646
NM_001191	0.827202	0.717556	-0.318345	0.467923	-1.96894	0.732601	0.436113	0.179775	-0.716683	-0.100401	1.11954	-0.621761	0.777774	-1.2292	-1.83876	0.705362	1.46998	-0.0489444	0.028137	0.0280796	0.351418	-0.696493	-0.301937
NM_001192	0.500572	0.222754	-0.404368	-0.594099	-0.772857	0.935698	0.0215984	0.112097	-0.61625	0.610238	-0.227192	0.762426	-0.825125	0.288389	-0.390934	0.218352	-0.46171	0.680693	-0.433016	0.136372	0.156007	-0.421096	0.50145
NM_001194	0.368995	-0.310846	-0.0196701	0.0244393	-0.0701003	-0.134849	0.0871805	0.140254	0.256241	-0.00356947	0.0264637	0.0813156	0.196975	0.0800034	0.316327	-0.0636323	-0.21496	-0.164026	-0.659831	-0.439168	0.11301	0.157425	0.23202
NM_001195	-0.17542	0.286735	-0.216962	-0.206517	0.213238	0.206971	-0.619554	0.363241	0.825609	0.28255	-0.312798	0.44437	-1.12161	0.0773347	-0.591189	0.614266	0.124892	0.184254	-0.453429	-0.746936	0.0587205	0.361551	0.40068
NM_001197	-0.569099	-0.407499	-1.0981	0.537329	-0.324311	0.414724	-0.290166	-0.334116	-1.51112	0.231122	1.28853	0.319003	1.30829	0.0894177	-0.279875	-0.440958	1.14047	-1.52912	1.32566	-0.602935	0.132892	-0.120482	0.720347
NM_001198	0.551443	0.250184	0.0500883	-0.378154	0.483171	0.00987344	0.148426	0.217562	0.0401937	0.0663981	0.530888	-0.888657	-0.643461	-0.767359	0.658475	-0.230156	0.46402	0.221279	0.199822	-0.600175	-0.700269	-0.0113673	0.327774
NM_001200	-0.455029	0.100156	-0.731467	0.205818	0.816066	-0.138324	0.55819	0.184111	-0.296607	-0.0907674	-0.842408	-0.164864	-0.226208	-0.568282	0.422325	0.604434	1.12994	0.303324	-0.674113	-0.0496006	-0.625279	0.309923	0.228662
NM_001201	0.383554	-1.11789	0.208398	-0.132683	-0.0906961	-0.261177	0.189371	0.470564	0.787414	-0.178459	0.163797	0.102024	-0.0640624	0.597058	-0.360948	0.00196569	-0.569799	0.0600019	-0.253066	0.600241	-0.123962	0.0771728	-0.488818
NM_001202	-1.25171	-0.885935	0.996138	0.864944	-0.0460079	-0.915213	-0.0342728	0.104372	0.0560969	-0.659401	-1.38391	0.0880624	0.201321	0.153784	-0.00820702	0.549852	0.386176	1.04608	-0.346522	0.198073	-0.913981	0.996508	0.803755
NM_001203	0.24152	0.238283	-0.267148	-0.149625	0.808852	-0.228838	-0.1959	-0.135415	-0.431411	0.186688	-0.43508	0.283569	0.603573	0.220265	0.456084	0.207408	-0.388677	-1.24587	-0.0295927	0.204512	0.0677801	-0.462201	0.451225
NM_001204	-0.710969	-0.344473	-0.533968	-0.508678	0.42603	0.166629	0.110342	-0.820897	-0.220371	-0.742468	0.696829	0.5428	0.818931	0.259742	0.632513	-0.0299313	0.841488	0.563446	0.887482	0.760986	-0.599554	-2.2011	0.00519325
NM_001206	-0.39746	-0.302339	-0.236161	-0.667094	0.0293601	0.387859	-0.284618	-0.365833	-0.294037	-0.14608	0.695785	0.952593	1.36593	0.290933	0.58897	-1.24575	0.148555	-0.118575	-0.0675032	-1.31573	0.41657	-0.0884898	0.653118
NM_001207	-0.994475	-0.618092	-0.177801	-0.605463	0.406265	0.838614	-0.307975	-0.0837274	-0.336735	0.680384	1.25567	1.16504	1.46446	0.0209939	1.45004	-1.92288	0.362766	-0.530423	-1.78553	-0.559867	-0.191043	0.328262	0.141511
NM_001208	-0.391884	-0.445684	-0.0798754	0.241263	0.209331	-0.0669526	0.227434	0.191563	0.316147	0.0815554	0.316968	0.0377749	-0.188599	-0.0750569	-0.371782	0.154969	-0.675621	0.592653	-0.0800773	-0.249546	-0.430925	0.222535	0.463811
NM_001211	0.305631	-0.649574	-0.447888	-0.693144	-0.314272	0.504433	0.0719784	-0.318314	-0.19347	0.658244	0.406511	0.704354	0.0985724	0.625864	-0.121392	0.23171	-0.194486	-0.788658	-0.310477	0.297676	0.340221	-0.120422	-0.0930988
NM_001212	0.0498359	-0.404646	0.161222	0.0372414	-0.397534	0.796506	-0.181739	-0.767028	-0.671244	-0.590596	1.06792	0.870062	0.106392	0.331816	-0.189397	-0.698517	-0.207561	0.78567	-2.25679	0.866018	0.418693	0.136731	0.736945
NM_001213	-0.03565	-0.0301789	1.48363	-0.459141	1.52801	-0.811385	0.727904	0.222056	-0.111433	-1.1971	-1.94823	-0.306917	-0.220277	0.064454	1.76708	0.0635178	0.273956	0.213665	0.382844	-1.32134	0.184589	0.11933	-0.589376
NM_001214	0.0588813	0.600326	0.208731	-0.0580953	-0.11364	0.116239	0.46097	0.167429	-0.447753	-0.567779	0.185886	-0.336351	-0.207521	0.0793761	-0.074262	0.43557	0.166979	-0.128863	0.2217	0.0635016	0.06366	-1.10549	0.210506
NM_001215	0.291739	0.214891	0.980977	-0.729678	-0.188727	-1.05594	0.566529	-0.204121	0.286351	-0.194222	0.00578061	0.187031	-0.368166	0.669586	0.237507	0.515279	0.548942	-0.650157	0.374165	-0.338547	0.12433	-0.733129	-0.540424
NM_001216	1.08127	2.10851	1.05493	0.709005	-0.909838	-0.201561	2.17015	-0.638938	0.0574034	-0.487501	0.263723	-1.28033	-1.87404	-1.67441	-0.744581	0.84794	0.0387195	-0.269628	-0.143164	0.148687	1.49115	-1.12243	-0.625075
NM_001217	-0.0370082	0.388732	0.213884	-0.395566	0.269079	0.10881	-0.0383431	0.353142	-0.0955617	0.304501	-0.241405	0.0443001	-0.705919	0.146771	0.25343	0.498683	0.228195	-0.501565	-0.413049	-0.563964	0.106293	-0.411833	0.488393
NM_001218	1.17072	0.409161	-0.372177	-0.347282	1.39943	-0.0890455	0.371508	0.389806	0.12626	0.516246	0.0511649	-0.666407	-1.3554	-0.436993	-0.866764	0.176754	0.744538	0.568828	0.751935	-1.27337	-0.385104	-0.577388	-0.306419
NM_001219	-1.23753	-1.19451	-0.293343	0.178367	-0.639795	0.880809	-0.358854	-0.408287	-0.602951	0.722822	0.925874	0.641796	0.539815	-0.474867	-0.0846512	0.121624	-0.261734	0.00394919	0.128053	0.0211644	-0.50765	1.27032	0.629568
NM_001220	-1.10464	0.348501	0.0982779	-0.571321	0.0489832	0.155014	0.182613	-0.502086	-0.210606	0.417264	0.068349	-0.314349	0.282743	0.0522541	-0.345562	0.256426	-1.11608	-0.020681	0.953232	0.226638	0.578161	0.327895	0.188973
NM_001221	-0.553326	0.0317003	0.237337	-0.443154	0.154991	-0.0414705	-0.314995	-0.156156	-0.527746	0.363515	0.67178	0.321228	0.301225	0.393294	-0.794419	0.0101476	0.264428	-0.010549	0.321725	-0.847571	0.170478	-0.12355	0.571087
NM_001222	0.693456	0.25066	-0.258767	-0.292858	-0.172552	-0.0702751	0.113345	-1.07361	0.0259746	0.16259	0.0728018	-0.0804297	0.527148	0.244716	-0.301217	0.710337	0.204328	-0.048159	-1.1257	-0.2659	0.244278	-0.0324197	0.472246
NM_001224	-0.00512675	0.636542	-0.00548016	-1.61465	0.0256061	-0.0876607	-1.6303	-0.147303	-0.328396	0.477803	0.193479	0.15618	0.238426	-0.146766	-0.760632	0.648877	0.430799	0.185653	-0.176368	-0.365995	0.156963	0.480305	1.63805
NM_001225	-0.851669	-0.70997	-0.48445	0.107481	-0.383755	0.00928172	-0.798267	0.239669	-0.871042	0.143444	0.798491	0.231338	1.73395	-0.589016	-0.330522	0.292426	0.797675	1.06766	0.0526312	0.77454	0.0132671	-1.23429	-0.00888286
NM_001226	0.416449	-0.475536	0.0721747	0.132361	0.162957	-0.720225	-0.0233763	-0.0743154	0.65919	-0.811577	0.407927	0.141397	0.0893147	0.96482	0.492301	0.00452839	-0.335864	-0.251921	-0.0204584	-0.392366	-0.391662	0.107887	-0.154006
NM_001228	0.108281	-0.0929742	0.0364286	0.187041	0.142268	-0.522165	0.00176191	0.0262417	0.723435	-0.38196	0.253105	0.197985	-0.194419	-0.0306565	-0.196274	-0.61102	0.581791	-1.03021	0.0284814	-0.236111	0.0357598	0.484856	0.488349
NM_001229	0.378275	1.4727	0.811186	0.59264	-0.460974	0.146504	-0.093887	-0.983656	-0.49858	-0.278965	0.161479	-0.53148	-0.667872	-0.156324	-0.286294	0.96576	0.0248184	0.112868	0.0211965	-0.425964	0.788907	-1.17455	0.0822109
NM_001231	0.952704	0.991986	-0.758288	-0.22707	-1.06616	1.85761	-0.321973	-1.21255	-1.05996	0.802425	-0.485387	0.266048	0.0214938	-0.680768	0.950712	0.818022	-0.283261	-1.90619	0.557952	0.837216	1.35662	0.226153	-1.63734
NM_001232	0.364434	-0.721792	0.701848	-1.40583	2.08389	-0.953301	0.968136	1.34467	0.755565	-0.342366	-0.808296	-1.0741	-0.56024	-0.882987	-0.426977	-0.715496	1.88451	1.66183	0.722694	-1.07621	-0.673916	-0.303287	-0.542782
NM_001233	-0.148405	0.473997	0.0783924	0.439856	0.144462	0.241578	-0.20934	0.116899	-0.0144797	0.143698	-0.406304	0.21443	-0.466357	0.324134	-0.128093	0.142792	-0.282815	0.172412	0.234319	-1.12279	0.0240094	-0.0984934	0.126093
NM_001234	1.85556	0.533736	-0.590151	-0.0139399	-0.180355	0.179004	0.437695	-0.360827	-0.382279	0.303788	-0.147682	-0.274575	-0.841593	0.847111	-0.251064	-0.116124	-1.24967	-0.74235	-0.365005	0.899504	-0.3051	0.654904	0.109418
NM_001235	0.179652	0.176869	0.417753	0.144153	-0.0435228	-0.427528	0.729777	0.367406	0.82259	-0.407657	0.0896143	-0.425295	-0.944225	0.125669	-0.0327111	0.278123	0.0731953	-0.0617512	0.0648678	0.0864256	0.08602	-0.0769206	-1.2225
NM_001236	-0.0546292	-0.261045	-0.238805	-0.49178	-0.254886	0.416007	-0.0309734	-0.459999	-0.292643	0.220808	0.79491	-0.0673332	0.661663	-0.211149	-0.670473	0.732986	-0.018392	0.488581	-1.18138	0.0273082	0.286347	0.722125	-0.117253
NM_001237	0.216381	-0.64879	-0.239835	-0.46226	-0.742947	1.30252	-0.144748	-0.395925	-0.566314	1.0245	0.0781511	0.821562	-0.36794	-0.0339236	-0.356867	0.704716	0.46728	0.483223	0.137184	-1.26281	-0.885661	0.218024	0.654477
NM_001238	-0.236776	-0.780001	-0.621205	0.101546	0.0373682	0.22423	-0.545168	-0.302464	0.583254	-0.28395	0.637783	0.36107	0.394332	0.257577	-0.241281	0.616726	0.557753	-0.173778	-1.41836	-0.350129	0.226251	0.254248	0.700975
NM_001239	-0.316545	-0.917099	-1.03455	-1.09481	-0.171905	1.34379	-1.04025	-1.22376	-0.692618	1.05486	0.690202	1.88376	0.787283	-0.593096	-0.333011	1.96422	0.620064	-0.455373	0.0795579	-1.83974	-0.372882	0.236559	1.42535
NM_001240	1.28593	1.2636	0.203963	-0.282568	0.0632918	-1.07454	1.59898	0.131758	0.790422	-0.71452	-0.273702	-1.10575	-1.40432	-0.538578	1.25661	0.230944	-0.478331	-1.80321	-0.503916	0.681833	-0.256981	-0.604421	1.53351
NM_001241	-0.22877	0.365015	-0.454091	-0.313694	-0.129161	-0.0752012	-0.408896	0.104057	-0.405232	-0.0838639	0.384939	0.486114	0.859333	0.95676	-0.813292	0.563317	-0.384619	0.3902	0.324663	-0.49014	0.500607	0.173176	-1.32122
NM_001242	0.083622	-0.00929775	0.501625	0.170233	0.0227037	-1.15015	0.555736	-0.352716	0.12613	0.221676	0.498068	0.0888098	-0.432082	-0.0636974	0.186203	0.0649219	-0.465938	0.0324175	-1.20464	-0.409681	0.810213	0.786692	-0.0608508
NM_001243	-0.0634098	0.479192	0.392817	0.0953123	0.423601	-0.0345361	0.146374	0.276593	0.0228046	0.330881	-0.138844	-0.516336	-0.271417	0.409928	0.00418005	0.0346583	0.116434	-0.678527	0.0510332	-0.662005	0.253877	-0.585283	-0.0873273
NM_001244	0.214289	0.171094	0.622484	-0.0689572	0.62195	0.157227	-0.113461	-1.01986	-0.316636	0.146055	0.248513	-0.417364	-0.542763	-0.0172639	0.318114	-0.691647	0.707932	-0.224447	-0.830695	0.308347	0.10729	-0.106849	0.726643
NM_001245	-0.159286	-0.096907	-0.10528	-0.0192317	0.546444	0.0106831	0.793497	0.145637	0.418073	-0.418715	-0.616928	-0.020542	-0.31703	-0.404811	0.236432	-0.734062	0.268699	-0.332445	0.481068	-0.45583	-0.128694	0.406162	0.50307
NM_001246	-0.0850773	0.289008	-0.331385	-0.34545	0.152272	0.202334	0.350977	0.196197	-0.188423	0.165505	0.126855	-0.641885	-0.355934	0.471883	-0.0709382	0.426669	-0.177496	0.444059	0.11982	0.467842	-0.179356	-0.576819	-0.460658
NM_001247	0.0756856	-0.552753	-1.59102	2.31514	-0.917881	-1.57382	0.815436	1.05618	1.76609	-0.78576	-0.127981	-1.15209	-0.0697117	-2.01844	-0.40947	0.983568	0.394286	1.16515	-1.34502	-0.57487	1.23982	0.399691	0.907788
NM_001248	0.0289314	-0.0875844	-0.346443	-0.238019	0.749622	-0.537353	0.250761	-0.565888	0.354954	-0.113514	0.441656	0.0567211	0.375423	-0.466855	-0.331936	-0.414656	0.241408	-0.0910009	0.0222555	0.755955	0.093965	0.430738	-0.609141
NM_001249	-0.795992	0.530452	-0.88491	1.1643	-0.679897	0.694726	0.532114	0.262578	-0.316395	0.311031	0.241749	0.118167	0.183477	0.0852461	-0.0613465	-0.734202	-0.399459	0.0894535	-0.457573	-0.355676	0.349838	-0.653739	0.776055
NM_001251	0.324861	0.190052	0.00968061	-0.314199	0.36899	-0.399252	0.324652	0.426118	-0.10185	-0.107639	-0.165032	-0.993821	0.0457731	-0.491339	0.96806	-0.220094	0.712009	0.243084	0.204193	-0.18374	0.0201065	-0.636989	-0.223622
NM_001252	0.270774	0.0279914	-0.172829	-0.0555936	0.153354	0.271779	-0.146549	0.300209	0.514426	-0.76186	-0.245597	-0.314093	-0.486311	0.0741773	0.826089	-0.333525	-0.0433094	-0.0768529	0.261859	0.569447	0.14142	-0.791716	0.0167119
NM_001253	0.53661	0.345755	0.0848248	0.85911	-0.621627	0.149544	0.159082	-1.09611	-0.282544	-0.241182	0.90163	0.680589	-0.402152	-0.852185	0.633141	0.392063	0.117472	-0.605183	-1.10254	-0.459235	-0.285135	0.774999	0.313079
NM_001254	0.443887	0.154945	0.171027	-0.141274	-0.199285	-1.37366	0.0313291	-0.126405	0.0747349	-0.0735155	0.228373	0.14791	0.208028	-0.0692728	0.283689	0.955441	-0.421858	-0.180239	0.593606	-0.0449781	-0.198691	-0.560649	0.0968546
NM_001255	1.17281	0.869045	1.20213	0.239175	0.648675	-0.0398174	0.919663	0.337938	-0.00866915	-0.643569	-0.533882	-0.667089	-0.00885376	0.710504	-0.444843	1.12405	-1.41268	-0.390559	-0.0366117	-0.291252	-0.797291	-0.967041	-0.981833
NM_001256	0.571254	-0.482077	-0.0454193	-0.595468	-1.31345	0.682032	0.28472	-0.112306	-0.856972	1.57172	0.157753	0.321349	-0.047495	-1.21574	-1.19114	1.07182	-0.267064	1.02571	0.720141	-0.287793	0.502236	-0.147762	-0.346039
NM_001257	0.344914	-0.602149	0.424439	0.0494099	0.182856	0.0882882	-0.277414	-0.257227	0.291546	0.0871515	-0.307728	-0.0195956	0.296038	-0.0389816	-0.358933	-0.554822	0.111641	-0.0611781	-0.0149917	-0.00213161	0.061959	0.504072	0.052837
NM_001258	-0.274336	-0.398898	0.401085	0.363878	-0.268447	0.291294	0.0383575	0.533156	-0.229459	-0.397348	0.267593	-0.676799	0.314138	-0.00956408	0.0767991	0.145476	-0.090096	-0.350767	-0.196829	0.642391	-0.467965	0.768288	-0.481948
NM_001259	0.912187	0.566725	0.0470091	-0.833399	-0.349569	1.09451	-0.449333	-0.904714	-0.133533	1.14689	0.0789999	0.332265	-0.582143	0.0309296	-0.293481	-0.189604	0.387968	-0.564139	-0.390164	-0.410296	0.662652	-0.214786	0.0550188
NM_001260	0.202708	0.0774776	0.244292	-0.373622	0.517386	0.272888	0.428938	-0.144274	-0.590039	-0.440171	-0.183009	0.318435	0.253785	0.124057	-0.474866	-0.0779069	0.0570869	-0.317727	0.314689	0.142797	0.621026	-1.13367	0.159722
NM_001261	0.943075	1.93461	0.0623289	1.55667	-0.4767	-0.341781	0.466603	-0.206034	0.0773756	-0.513477	1.20309	0.138809	-1.54233	-1.31393	-0.725201	0.204498	-0.653804	-0.583227	0.0808503	0.886456	0.112311	-0.0851633	-1.22503
NM_001262	-0.0372999	0.100038	-0.170897	0.359587	0.681672	-0.114402	0.475913	0.114544	0.179626	-0.47568	-0.52664	-0.0215177	-0.0317369	-0.0722762	0.587378	-0.299721	0.0390996	-0.0512997	0.014719	-0.381512	-0.200235	-0.422051	0.252692
NM_001263	-1.24188	-1.28638	1.28889	-0.936274	1.62572	-0.936965	-0.185622	0.989041	1.41401	-1.05039	-0.463126	-0.834749	2.12801	-0.856957	2.04214	-0.321113	0.041066	0.35046	0.276472	-0.211488	-1.2227	-0.0240669	-0.584086
NM_001264	0.609557	0.457988	-0.203266	-0.220464	-0.917485	-0.551193	-0.275047	-0.113643	0.423183	0.0472365	-0.596009	0.00960169	0.326447	0.660575	-0.00897807	0.678042	0.160853	0.170673	-0.0658053	0.398386	0.252359	-0.926032	-0.316981
NM_001265	0.887017	0.191636	-0.190424	0.0218744	-1.16494	-0.204416	0.169254	0.292564	-0.31034	0.502991	-2.10376	-1.39238	0.54661	1.24462	0.0398184	-1.80954	-0.550518	-0.190989	-0.440931	2.03706	-0.028192	0.607701	1.84528
NM_001266	1.01493	-0.541281	0.744461	-0.645198	0.777236	-1.29456	1.18503	0.00799013	0.574567	-1.42825	-0.71337	-1.09596	-0.140772	2.01155	-0.229617	1.86859	-0.403865	-0.703776	0.264909	0.117768	-0.646715	-0.103923	-0.619749
NM_001267	0.122326	0.0625466	-0.0363306	0.218666	-0.140091	-0.917872	0.0523292	-0.0191909	-0.0415855	0.165813	-0.24745	0.277741	0.322047	-0.0251355	0.3297	0.407849	-0.149122	-0.325279	-0.0821796	-0.297053	0.103178	0.795315	-0.57622
NM_001268	0.117346	-0.527381	-0.284025	-0.269375	0.61174	-0.282043	0.444772	0.286372	-0.0198546	0.321378	-0.785662	0.229734	0.0549529	0.329703	0.0756783	0.314286	0.550295	-1.08007	-0.621357	0.805644	0.125763	-0.228391	-0.16951
NM_001269	1.46718	1.49938	-0.0204067	0.318303	-0.954811	-0.0933467	0.929068	-0.883172	-0.353014	0.0750584	-0.160138	-0.566269	-0.886446	0.139364	-0.564688	0.846808	-1.10451	-0.521594	0.858876	0.348515	1.16555	-1.65118	0.111467
NM_001270	0.910509	0.0486488	0.40186	-0.899343	0.38719	-0.472008	0.685354	0.141043	0.258245	-0.437976	0.276821	0.0320487	0.517347	-0.0678104	0.0103389	-0.258824	0.099141	-0.108452	-0.101876	-0.486395	-0.516427	-0.359282	-0.0601496
NM_001271	0.43998	0.00539636	-0.0208699	-0.294133	0.0496061	-0.378132	0.127451	-0.0176758	0.690233	-0.227889	-0.387985	-0.841837	0.0775446	-0.630383	0.605961	-0.0616433	-0.196368	0.286628	0.524776	-0.168831	0.0686239	0.487244	-0.137698
NM_001273	0.858704	0.546304	-0.0873138	0.760691	-0.320496	-0.2175	-0.112484	0.229446	-0.259334	-0.159504	-0.104881	-0.360166	0.0824407	0.322138	-0.141287	-0.19258	-0.771818	-0.019076	-0.381996	-0.169593	0.00100375	0.544128	-0.0468257
NM_001274	-0.501124	-0.22645	-0.310888	0.558815	-0.067274	0.442565	-0.0419818	-0.380308	-0.339826	-0.0732556	0.184542	0.333883	0.177438	-0.219504	-0.304048	-0.435022	-0.0293353	0.130571	0.255265	-0.224338	-0.164867	0.317477	0.917665
NM_001275	0.398627	-0.0860158	0.00684569	0.1346	-0.730334	0.121843	-0.0592293	0.274729	-0.344231	0.63111	-0.0224066	-0.256017	0.247524	0.417492	0.0565927	0.0530155	-0.0271042	0.13895	0.759565	0.370045	-0.00359166	-0.578737	-1.50327
NM_001276	0.457773	-0.390416	0.0972719	-0.0339702	0.191193	0.152281	0.258025	0.354881	1.05127	-0.421059	-0.373345	-0.459379	-0.323734	0.0600386	0.0922297	-0.0187168	-0.387402	0.242985	-0.201173	-0.190528	-0.209463	0.467584	-0.416352
NM_001277	0.474507	-1.72845	-0.672137	-1.4786	-1.30029	1.42104	-0.873504	-0.621679	-0.290268	1.79555	0.320467	0.873356	0.615519	0.475245	0.428825	0.753428	-0.343024	0.443922	1.26509	-3.33409	0.188156	0.831899	0.755042
NM_001278	-1.37992	0.0905142	0.0960592	-0.379733	-0.0170434	0.14472	0.00631957	-0.358741	0.32135	0.0716206	0.187408	0.578105	0.488115	0.2497	0.739041	-0.0307555	0.072753	0.367954	0.583841	-0.779547	-0.409688	0.240298	-0.882377
NM_001279	0.583397	0.35685	0.809359	0.321174	1.94476	-2.0372	1.26965	1.98244	1.56312	-2.17868	-1.04469	-1.76044	-3.19702	3.05223	1.37941	0.880093	-0.916118	-0.775083	-0.960837	-0.815109	-1.37032	0.0956289	0.817389
NM_001280	-2.02206	-0.70147	-0.875791	0.583999	-2.5649	0.980944	-1.62713	-0.154466	-1.92767	0.852603	3.40662	0.867937	1.66911	-1.53782	-1.35146	1.50608	2.55676	1.38751	-1.04603	-0.288952	0.777296	-1.24561	0.754487
NM_001281	0.579334	-0.00091291	-1.00409	0.77649	-0.410163	0.921525	0.0131802	0.407991	-0.436768	0.413996	0.243107	0.36439	-0.513278	0.435073	-0.201039	0.0503731	-2.06266	-0.370336	0.349873	-0.834815	0.34457	0.564417	0.369745
NM_001282	-0.112134	-0.352773	0.122434	0.0327781	0.246155	-0.419519	0.644791	0.383577	0.933402	-0.376769	-0.337834	-0.0727015	-0.334346	-0.0253439	0.373788	-0.039467	0.19931	-0.100348	0.163238	-0.068556	-0.368583	-0.264197	-0.226901
NM_001283	0.204864	0.56852	-0.105544	0.91701	0.186065	-0.221739	-0.0206	-0.484397	-0.0565701	-0.111274	-1.11484	-0.457949	0.626187	0.237251	-0.404446	0.562701	0.518336	-0.937541	-0.0877382	-0.0710274	0.387309	0.0471551	-0.181737
NM_001284	-1.28672	-0.986954	-0.764785	1.13649	-0.14569	0.312168	-0.301209	0.285096	-0.117926	1.23706	1.25463	1.68119	0.239898	-0.143593	-0.321072	-2.30178	-1.50098	1.31374	0.610478	0.294885	-0.141369	1.42941	-1.78297
NM_001285	-0.167763	-0.122163	-0.174813	0.0622181	0.190651	0.249835	-0.0923577	-0.371229	-0.449677	0.11641	0.0983837	0.299568	0.10515	0.077196	0.889301	-0.395015	-0.181082	0.218718	-0.214973	0.338861	-0.0230588	0.0182437	-0.472404
NM_001286	0.852722	0.873357	1.36387	-0.109204	-0.354033	-0.301253	-0.82437	-0.389697	0.093267	-0.551116	-0.361204	-0.440625	-0.19505	1.37848	0.0308664	0.213239	-0.718326	-0.409129	-0.419757	0.506859	-0.111925	-0.142646	0.015674
NM_001287	1.18038	0.675161	-0.0580047	0.237034	-0.449534	-1.15045	1.0846	0.105983	0.190372	-1.58281	0.40268	-1.67372	-0.936421	1.91075	-1.22342	1.3631	-0.844756	-0.290592	-0.266331	1.48828	-0.249645	-0.736135	0.823473
NM_001288	0.0707364	0.323161	-0.48251	1.00622	-0.4418	-0.552303	1.13228	-0.185141	0.0988523	-0.553649	1.11752	-0.2834	-0.227279	-0.492158	-0.810377	0.140355	0.473056	0.332045	-0.516696	0.284063	0.27696	0.0250074	-0.734949
NM_001289	0.46233	0.0926913	0.1901	-0.365475	0.662359	0.345237	-0.050665	-0.0691948	0.140246	-0.60318	-0.23655	-0.537414	-0.10481	0.102248	-0.0706097	-0.128386	-0.188885	-0.0845072	0.0342511	-0.22485	-0.524427	0.717154	0.442338
NM_001290	-0.314574	-0.453634	0.264911	0.0492144	0.507928	0.172449	0.35522	0.556457	0.294896	0.108008	-0.377911	-2.03316	-0.0520612	0.0458877	-0.0289594	0.111443	0.879324	-0.762622	0.761313	-0.2467	0.215858	-0.219128	0.165839
NM_001291	0.590429	0.271626	0.369369	-0.657434	-0.854583	-0.0845371	0.691317	-0.314845	-0.724728	-0.00375859	0.490999	-0.046289	0.556028	-0.135527	0.679266	0.548581	-0.735592	-1.17067	0.602158	0.24536	0.178697	0.145972	-0.641843
NM_001292	1.14809	1.50365	0.27245	0.681087	0.0787103	-1.10086	1.33368	-0.139296	0.547823	-1.14309	0.830575	-1.08554	-0.658432	-0.454428	-0.202757	0.522784	-1.14211	-0.745751	-0.0116521	0.52842	-0.262443	-0.0980335	-0.402894
NM_001293	-1.29077	-0.365318	-0.783656	-0.404551	-0.521275	0.965319	-0.422313	-0.877345	-0.419674	0.679144	0.967127	0.678878	0.599949	-0.428511	0.953368	-0.139063	0.0249505	0.958545	-0.462374	-0.0150014	0.342448	0.0578354	-0.0977082
NM_001294	0.972897	0.034618	-0.23745	-0.297231	-0.0694904	-0.0558388	-0.487293	0.558758	1.08057	0.0044887	-0.756701	-0.902661	-0.549701	-0.714827	-0.0687023	0.944358	0.149732	-0.162634	1.06744	0.352289	0.274729	-0.768578	-0.368772
NM_001295	-0.479739	0.665931	2.07735	-0.621569	2.21565	-2.2618	1.49163	1.63169	2.76472	-2.68305	-2.06392	-2.67384	0.694469	-0.969089	3.76881	-2.3097	0.638868	1.22388	0.104632	-2.15258	-0.37497	0.404866	-1.09224
NM_001296	-0.359742	0.617877	-0.862071	0.00512907	0.13093	0.10072	0.382327	0.30753	0.532997	-0.606167	0.385154	-1.99669	-1.54481	-1.02002	0.327272	0.0195477	1.10889	-0.676453	0.961403	-0.6986	0.983458	0.915306	0.986009
NM_001297	0.518509	-0.776999	-0.134477	0.204837	0.246049	-0.494332	-0.0109057	-0.0857302	-0.057167	0.040393	-0.0510383	0.282435	-0.00852898	0.476636	-0.0623868	0.0993422	0.0308404	0.495097	0.501176	-0.359061	-0.225367	-0.187154	-0.442167
NM_001298	-0.494375	0.245301	0.57857	-0.546408	-0.0635826	-0.3402	0.0351375	0.703976	-0.0670952	0.0161241	-0.0854772	0.0908641	-0.387757	-0.144402	-0.331418	-0.377064	-0.409263	-0.0491453	1.07554	0.547049	0.187669	-0.154372	-0.029668
NM_001299	0.981392	0.76253	-0.228623	0.491101	-1.12991	-0.144538	0.250274	-0.401365	-0.152167	0.145718	0.451394	-0.0424714	-0.486371	-0.567055	-0.318972	0.566975	-0.691527	-0.0920286	0.116344	0.165964	-0.255392	-0.310394	0.889119
NM_001300	0.636261	2.09978	-0.237267	0.972961	-0.874187	-0.177144	0.236897	-0.287077	-0.859312	-0.176799	0.443954	-0.0488034	-0.232648	-0.541955	-0.0437696	0.236065	-1.08697	-1.09067	-0.694474	0.563094	0.176377	0.36778	0.617906
NM_001302	0.18506	0.0679747	-0.0880147	0.645557	-0.163265	0.25849	0.156223	0.105064	0.195499	0.272151	-0.747358	-0.0856575	-0.531948	-0.386217	-0.336561	-0.574161	-0.292385	0.866583	-0.0847015	-0.0147065	0.355523	0.108936	0.0879168
NM_001303	-0.320033	0.129455	-1.92398	1.50061	-0.300878	0.359373	0.0136099	1.41814	-0.244919	1.78189	-0.609839	0.35972	-1.03951	-0.839701	0.246454	0.646935	-0.347732	0.460643	-0.343341	-0.690973	1.03745	-1.34	0.0466146
NM_001304	-1.27206	-1.08061	-0.74626	-1.74977	-0.941894	1.42121	-0.834302	-0.632692	-0.299565	1.21285	0.745381	1.43196	0.636379	0.0730971	0.588289	0.245511	1.62436	0.837448	-2.46661	0.50357	-0.12679	0.320708	0.509772
NM_001305	-0.041014	-0.0600633	0.842081	-0.175962	0.320315	-0.464718	0.441631	-0.124412	-0.26533	-0.000553003	0.146683	-0.25218	0.361283	0.634569	-0.207614	-0.0930073	-0.0784485	-0.674841	-0.196068	0.524021	-0.1371	-0.11689	-0.382382
NM_001306	-0.109151	0.123111	0.172043	-0.116735	0.434465	0.0180927	-0.130542	0.431838	-0.62795	-0.210514	0.281617	-0.227779	0.300052	-0.212085	0.253737	0.526537	-0.0781943	0.232015	0.56649	-0.157721	-0.316572	-0.331419	-0.821335
NM_001307	-0.207758	-0.00298618	-0.372197	1.1681	-0.177401	-0.0581012	-0.176687	-0.652128	-0.101854	-0.0619768	0.451437	-0.467741	0.807194	-0.36572	0.0329687	-0.510896	-0.894011	-0.217931	0.5723	-0.000487323	0.344765	0.138176	0.752932
NM_001308	0.470205	-1.63042	0.184799	0.312548	0.38632	0.218911	-0.360706	-0.756077	0.0544771	0.408306	-2.14482	0.582378	0.351611	0.66655	1.14596	-0.409581	-0.822471	0.42258	-0.024202	0.0241527	0.418591	0.89794	-0.397061
NM_001310	0.253659	-0.526762	0.615025	-0.410264	0.578634	-0.642751	0.0567763	0.55256	0.765967	-0.457095	0.00556731	-0.27979	0.130389	1.04313	0.240479	-0.415141	-0.341888	-0.0592873	-0.178255	-0.0199377	-0.717507	0.100402	-0.293912
NM_001311	0.304107	0.704103	0.0598257	0.624047	-0.819292	-0.358609	0.396849	0.304839	-0.175836	0.134969	0.169414	-0.914428	-0.053376	0.78873	-0.201873	-0.0822584	-0.00666104	0.230321	0.044007	0.409321	0.0124269	-0.0928211	-1.4778
NM_001312	-0.747156	0.641591	-1.61117	0.954039	-0.536826	0.671087	-0.925493	0.394482	-0.09662	1.23225	0.334663	-1.00144	-1.57144	-0.57604	-1.64086	-0.487469	-0.0815622	1.55905	-2.11968	0.254852	2.6741	-0.0887538	2.76839
NM_001313	1.29446	1.27811	-0.434646	0.246004	0.221032	0.501546	0.989324	-0.0706008	0.110593	-0.195328	-0.951039	-0.531716	-1.06697	-0.553831	-1.13427	0.565164	-0.298367	-1.06056	0.401121	0.912135	0.639161	-0.391565	-0.469761
NM_001315	-0.0280969	0.254892	0.442582	0.180208	0.0769425	-0.292443	0.132338	-0.0124146	0.44355	-0.529505	-0.0430294	-0.110576	0.30254	0.258572	0.374353	-0.196122	-0.0769487	-0.303545	-0.112303	0.291054	-0.465677	-0.41062	-0.175752
NM_001316	0.508766	0.611758	0.245612	0.117397	-2.5315	0.823248	0.856782	-0.139016	-1.33543	1.06175	0.23355	1.24369	0.209836	-1.19102	-0.863144	0.23033	0.36585	1.01696	0.464002	-0.409333	0.596616	0.225374	-2.34208
NM_001319	-0.579256	0.195148	-0.0343829	1.37271	-0.544675	-0.387191	0.959517	-0.0533947	0.435423	-0.368703	0.353825	-0.337806	-0.395834	-0.0538785	0.563992	0.630952	0.169153	-0.680081	-0.276974	0.399208	-0.0601551	-1.02094	-0.286663
NM_001320	-0.408773	-0.165801	-1.49955	0.323791	-1.38139	2.27242	-1.65197	-0.177467	-2.07584	3.9929	0.346392	0.990668	-0.157566	-1.41646	-0.971334	0.403902	0.633596	0.657215	-0.925022	-0.385084	1.44662	0.270709	-0.121958
NM_001321	0.27894	-0.965933	-0.776035	-0.461383	-0.884741	1.12414	-0.219965	-0.0222165	-0.760233	0.970662	0.575343	1.29575	0.290829	-0.66319	-0.83774	-0.073228	0.356001	1.04581	0.496743	-0.0737968	-0.0600383	0.075098	-0.710814
NM_001322	-0.175674	0.0753274	0.341261	-0.363641	0.842094	-0.356349	0.0302808	0.793645	1.00479	-0.539083	-0.295826	-0.595331	-0.409089	0.407527	0.068404	-0.107333	0.139045	0.167478	-0.507035	-0.0616134	0.135298	0.155946	-0.750126
NM_001323	0.143044	0.358945	-0.180176	0.826798	0.114824	-1.42668	0.201876	0.302354	-0.547867	0.281147	0.495717	-0.558185	0.969928	0.856442	0.418717	-0.286404	0.624551	0.183721	-0.985006	0.413078	-0.548166	-1.04656	-0.612102
NM_001324	-0.136655	-0.361352	-1.52452	-0.646925	-0.68277	1.50741	-0.604254	-1.69017	-1.33107	1.94108	0.249507	1.55003	0.857172	0.811983	-0.787938	-0.877688	-0.303497	0.41177	0.656442	0.500936	0.468782	0.050588	-0.0588515
NM_001325	-0.610988	-0.601862	-0.556026	-0.150735	-0.606671	1.05306	-0.633986	-0.235222	-0.65395	0.897823	1.20571	0.691346	0.511317	0.195575	-0.317204	-0.0136119	-0.630554	-0.000535686	0.933868	0.200428	0.182687	-1.23592	0.375453
NM_001326	0.812362	1.41751	-0.604898	-0.138602	-0.451938	-0.035392	0.74316	-0.638697	-0.551036	0.417815	0.471981	0.39243	-0.760818	-0.521163	-0.266925	-0.371821	-0.0993705	-1.75211	1.15483	-0.099527	0.380829	0.0597623	0.441625
NM_001327	0.213959	-0.41307	-0.241503	-0.0330552	-0.10991	-0.697421	0.595648	0.24445	0.314079	-0.781907	0.0942458	-0.0749558	0.111049	0.704976	-0.0879802	1.20436	-0.321078	-0.161964	0.297523	0.0445163	-0.0599403	0.273168	-1.11519
NM_001328	0.14638	-0.0625145	0.278766	-0.277278	0.525452	-0.640151	0.21242	-0.137915	-0.0925672	0.193677	0.254763	0.237736	0.00321821	0.280864	0.0919266	-1.24678	-0.269472	0.126583	0.113812	-0.189756	0.292512	0.0865124	0.0718115
NM_001329	-0.0159496	-0.0695284	0.687455	-0.254142	0.817291	0.151746	0.212561	0.419769	-0.136837	0.109669	-0.433392	0.0177721	-0.132366	-0.280263	0.713133	-0.800599	-0.184849	-0.575578	-0.0451726	-0.137054	-0.0801198	0.0835838	-0.0671295
NM_001330	0.626038	0.442815	0.227014	-0.0706629	0.954425	-0.183369	0.324404	0.0767264	0.153058	-0.408632	-0.249661	-0.833228	-0.861446	0.0979425	0.269939	0.378426	0.230666	0.307274	0.248437	-0.245079	-0.144948	0.0325725	-1.37271
NM_001331	-0.985805	-0.906626	-0.0937966	0.19307	-0.203818	0.379575	-0.552394	-0.546587	-0.417755	0.301377	1.101	0.641171	0.609545	-0.0506138	0.64994	-0.234588	-1.33774	0.23484	0.1696	0.0788179	0.639351	0.287219	0.0442159
NM_001332	-0.967653	-0.726312	-0.644376	0.876274	-0.970915	1.08267	-1.01558	-0.265264	-1.11874	1.29606	0.607141	0.652674	-1.18429	-0.753384	-0.56077	-1.15335	-0.865747	1.10009	0.27044	1.36732	0.862958	1.42994	0.680804
NM_001333	-0.591935	-0.375126	-0.458776	0.693101	-0.644979	-0.388664	-0.305805	-0.460366	-0.344758	0.245667	0.789931	0.495228	1.51574	0.208602	1.13281	-1.11625	-0.287763	-0.095966	-0.242525	0.641335	-0.636843	0.427766	-0.200418
NM_001334	-0.847206	-0.353014	1.46805	-0.995523	0.388242	-0.516944	0.18395	0.386543	0.17126	-0.0431919	0.700474	0.269177	0.222143	-0.996332	-0.200749	-0.563209	0.690021	0.305988	-0.0960424	-0.776449	0.0943762	0.0562045	0.452231
NM_001335	0.200819	-0.398796	0.780566	-0.284529	1.21797	-0.718262	0.306827	0.873565	1.24769	-1.0316	-0.463926	-0.738249	-0.879584	0.548607	0.205996	0.0486622	0.399253	0.330682	0.256841	0.41057	0.15608	-1.28784	-1.18135
NM_001336	0.434761	-0.231119	1.11267	-0.421847	0.612782	-0.24144	-0.130423	0.283558	-0.131351	-0.555954	-0.107274	-0.182438	-0.0894093	1.00741	-0.0303945	-0.208655	-0.0742525	-0.603703	-0.0894093	0.190343	-0.246712	0.00576088	-0.3029
NM_001337	0.148909	0.621097	0.00704968	0.425875	-0.153578	0.182431	0.110936	0.223923	-0.00500249	-0.931431	0.0258385	0.248582	-0.686596	0.104134	-0.584998	0.116069	1.01535	-0.313318	-0.057441	0.0711732	0.232388	-0.233514	-0.56788
NM_001338	-0.595694	-0.81473	0.735621	-1.06569	0.987807	-0.17163	0.0606083	0.484997	0.601313	-0.314243	0.237344	0.72952	0.930084	-0.475042	1.38288	-0.660988	0.194573	0.392387	-0.48	-0.532816	-0.773271	-0.244032	-0.608999
NM_001340	-0.60475	-0.0956174	0.684798	0.0731328	0.934139	-0.316091	0.540993	0.306996	-0.026652	-0.472935	-0.494796	-0.701398	0.229511	0.428272	0.526036	0.120441	0.79949	0.200519	-0.172512	-0.130023	-0.402429	-0.454898	-0.972228
NM_001343	-0.298829	-0.385645	0.813855	-0.717484	-0.439912	0.601735	-1.0808	-0.0962502	-0.248735	0.352179	0.663712	0.133673	0.510853	-0.208251	-0.517494	-0.0998169	0.203341	-0.0714945	-0.912154	0.0321267	0.938908	-0.208808	1.03529
NM_001344	0.737675	0.184188	-0.322268	1.09576	-0.211424	0.852913	0.978252	-0.33899	0.788661	1.6425	-0.425732	-0.979149	-3.62682	0.337531	-2.29422	0.212308	-0.890377	-2.32282	-0.139103	-0.234943	1.04116	2.0785	1.8364
NM_001345	-1.00747	0.127723	-0.0194406	0.325551	-0.132756	0.347544	-0.714496	-0.0674327	-0.868078	0.72373	-0.0370096	0.567601	0.00145013	-0.311709	0.0832943	0.880452	-0.481534	-0.63296	-0.0523437	0.309855	0.43615	-0.0689736	0.590856
NM_001346	0.350191	0.368819	-0.173986	0.281689	0.399739	-0.129018	-0.249308	-0.37566	-0.230114	0.23191	0.104635	-0.269791	-0.150013	1.72785	0.322143	-0.000473121	0.139986	-0.526736	-0.408404	-0.763615	-0.572098	-0.0513076	-0.0264334
NM_001347	-0.520384	-0.349708	0.882056	-0.452746	0.7888	-0.742679	0.248273	0.731168	0.492606	-0.480356	-0.139121	0.00126406	0.0892802	-0.228482	0.00264941	-0.875414	0.0759672	-0.0913801	-0.0368885	0.247891	-0.575703	0.550735	0.38217
NM_001348	0.542881	0.138878	-0.539592	2.14489	-0.798886	-0.0209891	-0.0565832	-0.371616	-0.0911097	-1.0778	0.00381057	-0.602595	-0.68576	-0.7968	-0.696306	0.464944	0.139139	0.579916	-0.737009	0.728824	1.77518	-0.612659	0.56924
NM_001349	-0.518091	-0.210676	0.034073	0.644343	0.0425796	-0.00771534	-0.0263251	0.018883	-0.14666	0.147803	-0.0674999	-0.0852391	0.620871	-0.493047	-0.249404	-0.146834	-0.0167512	0.523477	0.457549	-0.0728668	0.0486623	0.197628	-0.694759
NM_001350	0.346825	0.405408	-0.649251	-0.445864	-0.375083	0.452106	0.157016	0.249973	-0.114303	0.648723	-0.00896622	0.194654	-0.256962	-0.070561	0.463506	-0.241015	0.328532	-0.125337	0.17214	-0.0943621	0.0732916	-0.846194	-0.264275
NM_001351	-0.152377	-0.586094	-0.523256	0.0213917	0.0978422	-0.466997	-0.395062	0.319288	-0.509503	0.0930977	0.374388	0.926152	0.082519	0.405419	0.00546212	-0.402205	0.32436	-0.271008	1.00756	0.789809	-0.0362805	-1.16847	0.0639634
NM_001352	0.400782	0.89298	-0.150801	0.557169	0.00903403	-1.07773	0.329666	0.0495216	0.301296	-0.808551	0.230184	-0.0691834	-1.01031	0.368133	0.152077	-0.579775	1.09575	-0.969788	-1.17804	-0.283492	0.371024	0.9089	0.461152
NM_001353	0.176222	-0.535803	-0.476254	0.393947	-0.412715	0.320075	-0.162137	-0.183111	0.20909	0.187482	0.240073	0.34462	0.354294	0.156952	0.136236	0.256693	0.270161	-0.0765635	0.0541961	-0.398906	0.0834386	-1.26018	0.32219
NM_001354	0.912817	0.600294	1.27341	-0.480319	0.842439	-0.45907	2.18447	-0.410737	1.12131	-0.874942	-0.998475	-1.78535	0.228711	-0.168193	1.11112	0.805161	-2.49132	-1.10155	-0.991077	0.954201	-1.21429	0.930452	0.0109249
NM_001355	0.733175	0.310543	-0.120818	0.134623	0.413802	-0.063108	0.771865	0.167655	-0.123614	0.448703	-0.108222	-0.522973	0.066138	1.35163	-0.696788	-0.55054	0.944284	-0.357565	-0.897159	-0.905731	0.191864	0.307733	-1.49549
NM_001356	-1.12013	-1.6311	-0.477261	0.0953953	-0.707595	0.931087	-0.499911	-0.263224	-1.22778	0.110899	2.20391	1.04778	0.769376	-0.483812	-0.0644083	-0.953277	-1.11157	0.110278	1.15407	1.33467	0.456013	-0.391086	0.717686
NM_001357	-0.671199	-0.776752	0.765444	-0.48835	0.0114575	0.26517	0.142428	-0.433528	0.292606	0.286834	-0.033974	0.0795421	0.0749849	-0.122467	-0.160507	-0.460246	0.236532	0.731819	0.379794	-0.963974	0.437299	0.0467269	0.360361
NM_001358	1.08233	-1.57888	-0.556388	-0.109953	-0.537506	0.206348	0.646708	-1.41938	-0.794937	-0.196782	1.1484	1.25049	0.462694	-1.05065	-0.01705	0.145258	0.0996796	0.191896	-0.661778	0.290858	0.62027	0.778285	9.39875e-05
NM_001359	-0.132267	-0.409187	-1.08174	-1.58092	-1.94406	1.89791	-1.65205	-0.374937	-1.57071	1.94534	0.586441	1.82042	1.7583	-0.634471	-1.19841	0.584852	1.0496	0.609607	-0.619761	0.739294	0.56711	-0.552879	0.19253
NM_001360	0.427742	-0.415749	-0.477813	0.0686022	-0.551697	0.559698	-0.723945	-0.0549095	0.219245	0.472117	0.239168	0.101455	0.0167921	1.08805	0.474505	-1.18852	-0.283582	-0.58189	0.246603	0.741155	-0.11739	-0.301816	0.0421805
NM_001361	0.124634	-0.381646	-0.203291	0.33628	0.0310173	-0.030057	0.101562	-0.158239	-0.253652	-0.01191	0.367389	0.256551	0.727474	0.733488	0.13422	-0.106153	-0.656471	-0.0758697	-0.247397	0.140868	0.0250621	-0.902839	0.0489771
NM_001362	0.509207	-1.01859	-0.182005	0.183805	0.27371	-0.599585	0.00872172	0.331325	-0.00806398	0.0553743	0.35582	0.174665	0.107029	1.13132	-0.112951	-0.08325	0.452583	0.331645	-0.493494	-0.269102	-0.694981	0.00255844	-0.455746
NM_001363	-1.3291	-1.27105	-0.776806	-0.575732	-0.882518	1.12449	-0.776806	-1.35466	-0.55451	0.91718	1.90771	0.62583	0.928799	-1.15686	0.245891	-0.95013	0.315785	1.28384	0.0458128	1.65048	0.850966	-0.419719	0.151104
NM_001364	-0.0844715	0.0686395	0.19546	0.0518498	0.314185	-0.213275	0.960704	0.00899344	0.577266	-0.41494	-0.743531	-0.119503	0.11548	0.614729	0.260845	-0.851843	0.18428	-0.239771	-0.257156	-0.29081	-0.0789221	0.0538551	-0.112063
NM_001365	0.441455	0.0658448	0.186994	0.275721	-0.203552	0.179487	-0.418041	-0.163558	-0.301887	0.233281	0.14897	-0.0388824	-0.0531145	0.421199	-0.0793774	0.166429	-0.236279	0.138332	-0.403119	-0.177042	0.117223	-0.24551	-0.0545744
NM_001369	0.442489	-1.14514	0.00294137	-0.166606	0.38602	-0.111236	0.875214	-0.0606212	0.0625169	0.183511	-0.00482105	-0.0410216	-0.146632	0.236555	-0.276862	-0.135309	0.00497981	-0.842073	0.903711	-0.573973	0.142492	0.367239	-0.103373
NM_001371	-0.508877	-0.639156	-0.709599	0.000708677	-0.0581663	0.290676	-0.748688	-0.11611	0.357894	0.69371	0.191127	1.02297	-0.184043	0.826423	0.924984	-0.30701	0.431081	-1.2083	0.0736093	-0.0857039	0.106216	0.0767929	-0.430544
NM_001372	0.103629	0.369035	0.376136	-0.460264	0.304133	0.0519652	0.163267	0.122717	0.268302	-0.437142	0.196472	-0.09203	-0.38427	-0.445919	0.229671	0.309982	-0.156155	0.493983	-0.641088	0.22637	-0.37426	0.0493324	-0.273866
NM_001374	-0.0268809	-0.528612	-0.119145	0.0436335	-0.398804	0.556859	-0.279383	0.429533	0.165414	0.227272	-0.00786519	-0.00303282	-0.00477063	-0.26069	0.261007	-0.126248	0.706875	0.184753	-0.240798	-0.759216	0.104061	0.281219	-0.205179
NM_001375	-0.333785	0.12692	-0.476853	-0.641017	0.287287	0.295361	-0.0418317	-0.521871	0.114775	0.30251	0.68668	-0.271297	0.143896	-0.652534	-0.280516	-0.674054	0.646571	-0.0030329	-0.304748	0.542417	0.489302	0.667375	-0.101554
NM_001376	-0.295896	-1.18742	-0.375886	-1.11147	-1.20428	2.16153	-2.67835	-0.34158	-2.06111	1.77684	1.25631	1.44955	1.84546	-2.05274	-1.17334	-0.153227	0.0905213	1.70586	-0.060681	0.812196	2.78111	-0.182592	-1.00082
NM_001378	-0.656324	-0.754414	-1.56556	0.100634	-0.43587	0.943378	-0.550004	-0.785843	0.0938214	1.05757	0.280279	1.07351	0.737774	-0.302835	-0.924648	0.0602878	0.184336	0.734373	0.573656	-1.6537	0.434246	1.11351	0.241828
NM_001379	1.62215	0.357564	-0.680746	-0.442816	-0.984994	0.649973	0.146904	-1.50569	-0.875961	0.582069	0.164464	0.48079	0.462717	-0.675612	-0.938921	-0.0811806	-0.677258	-0.174374	-0.168661	0.613043	0.838191	0.419033	0.869319
NM_001380	2.33932	1.72302	-0.0131487	0.179848	-0.791354	-0.10291	0.726063	-0.698834	-1.46715	0.216269	0.252356	-0.727241	-1.59083	-0.53686	-0.934622	1.80416	-0.318833	-0.182599	0.205726	1.00413	1.55881	-1.14908	-1.49623
NM_001381	0.325839	0.665616	0.133809	0.556589	-0.251669	-0.120184	-0.207432	-0.382714	-0.183779	-0.340255	0.302247	-0.313289	-0.378052	-0.252494	-0.480983	0.0656572	-0.0469519	0.164631	0.154041	-0.368441	0.2785	0.958545	-0.279228
NM_001382	0.0247973	-0.152351	-0.36729	-0.0775017	-0.391972	0.287055	0.470207	-0.916428	-0.480792	0.497933	0.562269	0.0208066	0.432041	-0.612555	-0.524857	0.586189	-0.233073	-1.22015	-0.569633	1.3732	0.437512	0.399133	0.455461
NM_001383	-0.712152	-0.289265	-0.260974	0.578443	-0.0525643	0.250585	0.0810392	-0.0126647	0.26703	-0.258259	-0.524669	0.199909	0.417169	0.00987133	0.152292	0.395534	0.814075	0.129474	0.104546	0.362495	-0.114396	-1.6977	0.160182
NM_001384	0.263058	-0.00841571	-0.339061	0.0973516	-0.231957	0.519991	-0.192157	0.135232	-0.083798	0.546531	0.351341	0.217081	-0.369799	0.683522	0.142269	-0.44914	-0.012321	0.364628	0.0799815	-1.93678	-0.908618	0.449237	0.68183
NM_001385	-0.835796	-0.606581	-0.203526	0.985226	-0.070617	0.569744	0.173649	-0.34714	-0.291241	0.688256	0.153757	0.524071	0.0852486	-0.441412	-0.161202	-1.129	0.700694	0.326412	0.3864	-0.584444	0.42103	-0.291384	-0.0521433
NM_001386	-0.304214	-0.715873	-0.33036	-1.50156	-0.61369	0.519691	-0.315199	-0.203547	-0.565266	0.26008	0.832452	0.536344	1.31925	-0.0989937	0.0148692	-0.346319	-0.504358	0.977485	-1.18223	0.760187	0.64259	0.0506535	0.768008
NM_001387	0.520241	-1.03766	1.31935	-0.966417	-1.10363	1.09606	-1.02341	-1.51118	-1.27789	0.403214	0.994451	0.342576	0.967777	-0.930115	-0.584571	1.07821	1.52514	0.625539	1.2428	-0.0199784	-0.0868036	-1.1438	-0.429888
NM_001388	0.314927	-0.0897086	0.174115	-0.0596524	0.196621	-0.513097	0.0782343	-0.189399	0.252617	-0.0706979	0.453572	-0.252048	0.304293	-0.356961	-0.132155	-0.297949	0.461659	-0.833975	0.262509	0.0923277	-0.202264	0.281455	0.125578
NM_001389	0.177467	0.0354367	0.813877	-0.478718	0.260545	-0.372801	0.40714	0.315743	-0.0374003	-0.125821	-0.242185	-0.0821676	-0.194153	-0.202999	0.50495	0.11127	0.207169	-0.370835	-0.704986	0.167283	0.108451	-0.361167	0.0638993
NM_001391	0.0906148	-0.330824	-0.270261	-0.00190131	0.0592972	-0.406826	-0.580384	-0.18004	-0.158815	0.155757	-0.83487	0.336675	0.762708	0.166594	0.584394	0.714061	0.934936	-1.61568	-0.454171	0.0537022	-0.400264	1.15322	0.222077
NM_001392	-0.348598	0.0401555	0.697997	-0.0905187	0.809956	-0.173878	0.306843	0.630108	1.00791	-0.0557015	-0.947976	-0.364851	-0.691025	-0.0314771	-0.250737	-0.321674	-0.175433	-0.172866	-0.00534385	-0.0633053	0.0623108	0.351171	-0.213071
NM_001393	0.478822	-0.611656	-0.0689806	0.232724	0.165702	-0.112179	0.555665	-0.0523681	-0.259778	0.158902	-0.646003	0.891758	-0.660643	0.430701	0.0775609	-0.590348	0.0630029	-0.431365	0.0252298	0.154787	0.503421	-0.30669	0.00173589
NM_001394	-0.453237	-0.529633	0.22713	1.01371	0.400831	-0.505938	-0.204613	0.844021	-0.0326083	-0.725707	0.627986	-0.933135	1.33729	-0.630733	1.09421	-0.160478	-0.0669318	-0.198778	0.309889	-1.08675	-0.495997	-0.28918	0.458652
NM_001395	0.358563	-0.356196	0.778633	-0.36508	0.988101	-0.942094	0.267538	0.311476	0.858841	-0.804956	-0.340961	-0.36689	-0.182812	1.52553	0.195412	0.0393318	-0.0529762	-0.34867	-0.267712	-0.167599	-0.646531	-0.541766	0.0608185
NM_001397	0.185389	-0.0151283	0.447858	-0.19994	0.322412	-0.373607	0.41308	0.269352	0.540823	-0.652395	-0.48191	-0.0577951	-0.108616	-0.100706	-0.0261446	0.28644	0.755432	0.307777	-0.459499	0.168407	-1.18591	-0.359166	0.32385
NM_001398	0.174631	0.278145	-0.0844458	2.65061	-0.522092	-2.3721	-0.832643	1.62198	1.00053	-2.22504	-1.86432	-1.02556	-2.04376	-1.96023	-2.62568	2.95994	0.767905	0.895037	1.73687	2.43676	-0.0584121	0.933964	0.157929
NM_001399	-0.18876	0.400376	0.14592	0.658628	0.611448	-0.0538711	-0.143774	-0.888155	-0.306084	-0.0379174	0.125438	0.130356	-1.19282	0.0899032	1.18543	-1.37216	-0.39592	-0.0797804	0.675441	-0.0168269	0.409628	0.51231	-0.268813
NM_001400	-1.00384	-0.563912	-0.174426	0.0246796	-0.160793	0.434587	-0.344559	0.647678	0.0126141	0.342793	0.514217	-0.277335	-0.0797682	-0.159793	0.710148	-0.00491206	0.662821	-0.618154	0.0326338	0.17408	0.18174	-0.0293472	-0.321149
NM_001401	-0.000579497	0.399042	0.274676	-0.247941	0.409062	-1.18714	-0.440236	0.582611	0.493105	-0.467335	-0.684332	-0.153754	0.440416	0.830395	-0.191686	0.388427	-0.585688	0.31065	-0.346276	0.468759	-0.222692	0.602774	-0.67226
NM_001402	-1.79506	-1.24945	-1.07531	0.517825	-1.35465	2.10373	-2.17236	-0.397895	-1.77661	2.57291	2.72501	2.05103	0.763337	-1.77073	-0.127676	-0.362808	2.65369	1.77037	-1.5307	-1.09422	-0.290037	-1.18902	1.02864
NM_001404	-1.20506	-0.477524	-0.0478922	-0.724182	-0.268114	1.19933	-1.33722	0.215284	-0.485913	1.94114	1.05663	0.794434	1.15096	0.466104	-0.00867593	-1.09929	2.07427	1.2115	-0.318174	-2.09787	-0.748549	0.741412	-2.03258
NM_001405	-0.0658116	-0.296902	0.0417549	-0.171402	-0.105424	0.411698	-0.755647	-0.218636	0.498187	-0.247205	0.173186	0.518891	0.183892	-0.0726136	0.00463587	-0.374135	0.852511	-0.955149	-0.327128	0.185312	0.629302	0.116871	-0.0261866
NM_001406	0.536402	1.77495	0.0671818	0.556968	0.066626	0.114975	0.0378195	-0.511934	-0.274532	0.41045	-0.476014	-0.301001	-0.384011	-0.641281	1.17084	-0.469676	-0.310346	0.235825	0.188768	-0.670984	-0.138393	-0.908728	-0.0739117
NM_001407	0.593413	0.567096	-0.119142	0.18412	0.435177	-0.265708	-0.562773	-0.505763	0.00169496	-0.302645	0.0764401	-0.109893	-0.191296	-0.476023	0.0715402	0.826729	-0.486865	-0.326961	0.282767	0.5408	-0.243912	0.0892071	-0.0780021
NM_001408	0.493395	-0.246477	-0.139047	0.175483	0.00226886	0.558078	-0.77476	-0.0452116	-0.985778	0.657114	0.140592	0.400466	-0.173477	-0.509458	0.111445	-0.220648	-0.665007	-0.133449	0.570511	0.246523	-0.497579	0.199541	0.835476
NM_001412	-0.24562	-0.40628	0.212304	0.229411	-0.173942	0.0679039	-0.296818	-0.283545	-0.553719	-0.0556206	0.469429	0.46592	0.357381	0.149615	0.335819	0.384297	0.089852	-0.262613	-0.225461	0.298619	-0.551761	0.0587949	-0.0639657
NM_001414	-0.0231384	-0.364824	0.816914	-0.225913	0.860089	-0.804967	0.237802	1.06048	1.4645	-0.58603	-0.673788	-0.439883	-0.518664	0.805859	0.390962	-0.0740784	-0.116798	0.0307956	0.0659547	-0.498987	-0.839104	-0.63384	0.0666525
NM_001415	-0.97432	-0.542516	0.120374	-0.130279	0.0370327	0.546674	-1.15804	0.145493	-0.423049	0.730259	1.43833	0.178264	0.404649	-0.36946	-0.366702	-0.925197	0.660719	0.576754	0.558476	0.122214	0.15449	-0.357401	-0.426768
NM_001416	0.111421	-0.364536	-0.491258	0.475238	-1.26291	0.644903	-0.700178	-1.6707	-1.30335	0.277207	0.972379	1.04771	0.753273	-0.650265	-0.519176	0.894293	0.601852	-0.766011	-1.02658	1.7203	0.164887	0.375649	0.715854
NM_001417	-0.593297	-0.198177	0.26952	0.514975	0.226469	-0.257644	0.152003	-0.164353	0.283493	0.262728	-0.0783724	0.366453	-0.184516	-0.127372	0.0609543	0.180858	0.267665	0.254184	-0.0415709	-0.15508	-0.627979	0.239395	-0.650337
NM_001418	0.0751358	-1.1022	-0.471804	-0.00530827	-0.205019	0.335904	-0.809645	-1.05219	-0.658562	0.170406	1.05475	1.52863	0.91638	1.22663	0.6093	-0.275384	-0.51855	0.173508	0.0799679	0.20395	-0.761146	-0.725256	0.210483
NM_001419	0.635566	0.236075	0.243276	-0.20111	0.128301	0.0716974	-0.423786	0.238287	0.0948778	0.121898	-0.923352	0.401984	-0.565147	0.704331	0.0499462	-0.672597	-0.297478	-0.40317	-0.462827	0.083004	0.240876	0.583991	0.115356
NM_001420	0.336266	-0.639229	1.10388	-0.0639316	0.526014	-0.492487	0.879533	-0.149281	0.0208969	-0.77488	-0.324471	-0.372619	-0.198301	0.824288	1.06543	0.10331	-0.180539	0.154672	0.0795886	-0.110052	0.0997026	0.0996115	-1.9874
NM_001421	-0.277728	0.252956	-0.38809	0.376858	-0.129177	0.294379	-0.352808	0.0586009	0.390681	0.0899173	0.127937	0.142614	-0.0822814	0.0431066	0.472174	-0.839981	0.116244	-0.616032	0.153043	0.139683	-0.428856	0.451996	0.00476136
NM_001422	-0.227051	-0.113331	-0.196003	-0.310398	-0.105666	0.456112	-0.118982	-0.863432	0.0168047	0.0758422	0.71213	-0.0574694	0.692441	0.122915	0.243316	0.134893	0.379506	-0.139547	-0.343467	-0.149009	-0.897366	0.506071	0.181692
NM_001423	-0.659294	-0.398895	-0.253376	0.660584	-0.501131	-0.289296	-0.718025	0.245295	-0.46338	-0.175428	1.48193	-0.782508	1.62168	0.712847	0.906627	0.0751961	-0.889467	-0.125887	-0.435857	-0.214833	0.703918	-0.29987	-0.200823
NM_001424	-0.710417	-0.655383	-0.316457	1.49389	-0.63057	0.352798	-0.499536	0.329747	-0.479369	0.613281	0.277867	0.0720974	0.457878	0.0962935	0.140779	0.307622	0.810607	-0.90879	-0.733574	1.15566	0.206824	-0.881828	-0.499419
NM_001425	0.556987	0.622202	-0.00117232	0.399205	-0.21499	0.471209	-0.00500245	-0.561734	-0.0628983	0.283861	-0.176583	-0.555522	-0.791968	-0.438084	-0.414669	-0.0328088	-0.110966	-0.471515	0.436575	0.193724	0.719359	0.520791	-0.366
NM_001426	0.314349	-0.00953509	-0.165472	-0.668582	0.231596	-1.2469	-1.08525	-0.0669369	0.324012	0.249546	0.476849	0.118311	0.0568637	-0.230073	0.677025	-0.124721	0.232716	0.222203	0.62214	0.708319	0.069744	-0.388421	-0.317781
NM_001427	-0.504696	-0.483583	0.198578	-0.115404	0.914943	-0.397353	0.358373	-0.159531	0.220269	-0.986372	0.514496	-0.404681	0.408013	0.842191	0.686236	-1.2668	0.0653929	0.277884	-0.291054	-0.405553	-0.120812	0.761915	-0.112458
NM_001428	-2.24479	-0.866688	-1.74778	2.35847	-0.175158	0.577896	-0.527936	0.807194	0.661001	0.627905	1.22243	0.709304	-0.510621	-0.767318	-1.55204	0.00349567	0.404026	1.25564	-2.11105	-0.196887	2.78317	-0.340828	-0.369435
NM_001429	0.394283	0.223591	0.577235	0.243939	-0.359983	0.688162	-0.157517	0.101292	-0.320474	0.307157	0.172564	0.202796	0.551857	-0.620937	-0.411248	-0.963043	-0.225462	0.267138	0.0955387	-0.530772	0.231558	-0.493638	0.0259648
NM_001430	0.41694	0.0403465	0.519111	0.0162717	0.204921	-0.112115	-0.345135	-0.237505	0.257355	-0.212947	-0.685873	0.297833	-0.18193	0.0223795	-0.300386	-0.282959	-0.0163958	0.233322	-0.0462774	-0.14309	-0.364944	0.326493	0.594584
NM_001431	-0.0569282	0.188497	0.192057	-0.49138	-0.0236198	0.164279	-0.297937	-0.332247	-0.059054	-0.0254437	-0.106623	0.546924	-0.240788	0.0715304	-0.131725	0.43346	-0.586696	0.193309	-0.80346	0.517263	-0.0520536	0.112	0.788634
NM_001432	0.340045	-0.633374	0.174398	-0.143926	-0.00881695	-0.840493	0.376449	0.152636	0.3094	-0.231308	0.312108	0.181049	-0.0379119	0.557347	-0.346462	0.0848453	-0.115386	0.13024	0.224724	0.347564	-0.0341925	-0.0547492	-0.744186
NM_001433	0.246951	-0.613135	0.0253834	-0.302901	0.776383	-0.434942	0.772899	0.452772	0.740279	-0.485273	-0.115845	-0.390927	-0.234536	0.882779	-0.354143	-0.136203	0.443726	-0.121905	0.319949	-0.329708	-0.493896	0.367037	-1.01474
NM_001436	0.616986	0.230094	0.854057	0.322581	-1.055	-0.194018	1.49523	-1.08315	0.498244	0.0100434	0.139919	-0.179078	-0.0638673	-1.14543	0.25749	0.210684	-0.230288	-1.48037	0.0255649	0.325037	0.474014	-0.0304311	0.00169495
NM_001437	-0.0764348	-0.0165608	-0.376841	0.0845116	0.335705	-0.444117	-0.337935	0.443827	-0.553512	0.541455	-0.439658	-0.159798	0.0836165	-0.78901	0.687957	1.05643	-0.470557	1.35693	-1.27168	-0.215095	0.76857	-0.745764	0.537952
NM_001438	-0.417037	-0.919275	-0.440464	-0.781418	-0.080651	0.0884661	-0.283726	-0.15859	-0.145595	0.158634	0.558702	0.331471	1.30594	0.765732	0.0202631	0.376764	0.503443	-0.131427	0.10582	-0.154455	0.493316	-0.406435	-0.789478
NM_001439	-0.583541	-0.289793	-0.384832	0.21393	-0.38542	0.60158	3.43616e-05	-0.235416	-0.30543	0.545262	-0.113777	0.793527	-0.0711398	-0.862178	0.405144	0.305613	-0.024069	0.336713	-0.129576	0.323848	-0.00198659	0.216061	-0.354554
NM_001440	-0.499505	-0.251424	0.572186	0.0156124	-0.0418744	0.174706	0.20653	0.114415	-0.148898	0.237317	-0.0307559	0.315417	0.141076	0.225003	-0.697608	-0.557515	0.152266	-0.162355	0.313944	-0.418072	-0.0751155	0.251427	0.163224
NM_001441	0.0279739	1.35102	-0.90058	1.77126	-0.651078	-0.03744	-0.27249	1.89238	-0.2428	0.760012	-0.926529	-0.861593	-2.59558	-1.58248	-1.84112	1.34897	-0.338197	0.538491	-1.40418	0.32672	2.45745	-0.529038	1.70883
NM_001442	-1.04798	-0.948715	0.457152	-0.0965766	0.196547	0.193413	0.251078	0.200632	0.340148	-0.0121872	-0.345885	-0.177543	-0.0730705	-0.105456	0.025948	1.23585	-0.132209	0.714796	-0.259744	0.562609	-0.575301	-0.108635	-0.294872
NM_001443	0.253934	-0.251708	0.808356	-0.0272452	0.82526	-0.412257	0.381247	0.629919	0.434448	-0.785677	-0.274869	-0.219473	-0.25088	0.833364	0.485622	-0.210321	-0.0830251	0.156333	-0.578011	-0.373235	-0.447918	-0.423413	-0.470451
NM_001444	0.0262725	-0.616915	0.228855	0.378957	-0.427194	0.410163	-0.569636	0.12997	-0.362366	0.267019	0.691131	0.429782	0.4117	-0.393511	-1.21834	-0.285607	0.0520942	0.165088	-0.617997	0.189391	0.70881	0.559903	-0.15757
NM_001445	-0.364516	-0.478778	0.023708	0.00375475	-0.0350523	0.603856	-0.273002	0.2324	0.382149	0.46146	-0.945215	0.121775	-0.322177	0.16187	0.318904	-0.286448	-0.60237	-0.500751	0.385753	0.856366	0.0428765	0.196257	0.01718
NM_001446	-0.3436	0.551545	0.155353	-0.0126588	0.623839	0.0628922	-0.0337407	0.607	0.279157	-0.280201	0.111565	-0.533005	-0.556886	0.58424	-0.206837	-0.714925	0.255641	-0.391959	0.578363	-0.113022	-0.0865372	0.00740944	-0.54363
NM_001447	0.241564	-0.496081	0.309467	0.0444301	-0.424021	0.743672	-0.898313	-0.0123834	0.00605038	0.681301	-0.00946679	-0.108653	0.0613039	-0.585584	-0.533195	0.299144	0.455273	0.186799	-0.264367	-0.805223	-0.241068	0.025623	1.32373
NM_001448	-0.198413	0.521668	0.403	-0.751445	-0.148809	0.0055988	-0.95105	-0.364911	-0.392473	0.19898	1.00875	0.179268	0.207051	0.200794	-0.0732705	-0.297202	1.36762	-0.542137	-1.80536	0.182486	-0.649522	1.23106	0.668312
NM_001449	0.629805	-2.61548	-0.054573	-2.05649	-0.0975289	1.54936	-0.741337	-0.678474	-0.283279	1.12318	0.341725	0.901461	-0.472626	0.312718	-0.327404	0.234355	0.312022	-0.233357	1.24743	-0.35988	1.01779	0.779902	-0.529315
NM_001450	0.65871	1.20214	0.572596	1.06231	-0.291021	-0.981427	0.787749	-0.626214	0.597937	-1.1664	0.149373	-1.26787	1.09894	-1.0814	-0.640145	0.232855	-1.22986	-0.878789	-0.715869	0.301925	0.0343721	1.76864	0.411433
NM_001451	-0.19566	0.374561	-0.0956594	-0.325573	0.15714	0.24662	0.210611	0.464071	0.253949	0.14773	-0.244866	0.161763	-0.361215	-0.322564	-0.294755	-0.211061	-0.154106	-0.428027	-0.20296	0.771148	-0.412566	0.288985	0.172436
NM_001452	-0.0379608	-1.09471	-1.22588	0.0464271	0.186506	-0.282715	-0.543315	0.521298	0.339046	0.622648	0.176776	0.426042	-0.299651	-0.934766	0.856999	0.175399	0.971996	-0.457647	-0.173105	0.0714715	-0.394494	1.07169	-0.0220515
NM_001453	-0.0220177	0.359423	-0.292617	0.951218	0.289591	-0.0671209	-0.556229	0.547862	-0.200848	-0.117344	-0.694664	0.105361	-0.41565	-0.297259	0.519123	0.272306	0.0446703	-0.143751	-0.265336	-0.502168	-0.281087	0.963835	-0.197298
NM_001454	0.555902	1.63637	0.356129	3.19731	-0.0448806	-2.54592	1.54977	0.539955	1.26838	-2.51369	0.854034	-2.66981	-3.53259	1.51864	-2.15691	3.08203	-1.81097	-2.04498	2.01766	2.52441	1.32687	-2.20253	-0.905192
NM_001455	0.684731	0.151249	-0.0166862	0.898964	-0.270363	0.0715341	0.199285	-0.220037	-0.40821	-0.0185851	0.0739436	-0.132059	-0.621004	0.337877	-0.0428868	0.737391	-0.35237	0.661958	-0.411544	-0.0632695	0.291789	-0.0829335	-1.46877
NM_001456	-0.0137639	-0.31055	1.12259	-1.18042	-0.781652	-0.229407	0.00515432	-0.225516	-0.527347	-0.326013	0.663993	-0.673314	0.958303	-1.02202	-0.913988	-0.0637948	-0.0861014	0.219345	-0.0251692	1.48124	1.07348	0.199086	0.655857
NM_001457	-0.180135	-0.233667	1.25566	-1.06243	-0.878396	0.84994	-0.947214	-0.548348	-1.76976	-0.171181	1.42673	0.502668	1.27831	-1.13601	-0.223178	0.592073	1.27949	0.732019	-0.126525	0.150282	-0.136576	-1.10846	0.454713
NM_001458	-0.187674	0.0673275	0.619766	-0.163669	-0.498786	-0.647969	-0.336629	-0.277338	0.3861	-0.316346	-0.371789	0.159097	0.541405	0.574357	0.0255296	-0.756773	0.256423	0.437088	0.387745	0.242556	0.0456772	-0.684962	0.498864
NM_001459	0.339209	0.366413	-0.532014	0.326738	0.670769	0.115847	0.407641	0.185171	0.0528225	-0.184514	-0.675136	-0.782464	-0.169344	-0.303871	0.251731	0.0804206	0.0550676	-0.364368	-0.15648	-0.308716	-0.233399	-0.0430493	0.901525
NM_001460	0.173086	0.190749	-0.593356	-0.27719	-0.397755	-0.10831	0.65995	-0.464678	-0.259129	0.206829	-0.780269	0.163503	0.395773	-0.0653295	0.211424	0.39294	-0.103138	0.516972	0.622873	0.797659	-0.0363453	0.820247	-2.0665
NM_001461	0.368708	-0.0896569	-0.33079	0.11904	0.697004	-0.274218	0.241091	0.703855	-0.0341397	-0.010201	-0.0488357	0.0338938	-1.11934	-0.263239	0.649235	-0.0728598	0.1259	-0.773318	0.0338938	0.183156	-0.0427998	0.219533	-0.315916
NM_001462	0.605665	0.617215	0.283183	-0.198104	-0.371665	0.239016	0.360705	-0.378166	-0.214969	0.0305002	0.222166	-0.0769665	-0.205128	0.798936	-0.622151	-0.535849	-0.153299	0.0592351	-0.373962	0.100548	-0.154454	-0.598981	0.566525
NM_001463	0.0712408	0.0338175	-0.0794708	-0.135854	-0.263324	-0.308046	-0.43954	0.0837664	0.379753	0.260145	0.358535	0.173314	-0.177787	0.423816	0.0184095	-0.256409	0.160715	0.698759	-0.109665	0.296041	-0.0249712	-1.31183	0.14859
NM_001464	-1.01666	-0.547428	-1.20648	-0.422623	0.539709	0.859827	-0.102625	0.0218855	0.0560365	1.00623	-0.0980724	0.970817	-1.14757	1.02063	-0.18183	0.935828	-0.0160378	-0.0986613	-0.0550593	-0.447017	-1.36008	0.356257	0.932923
NM_001465	0.18959	0.0181061	0.175639	-0.176067	0.0892898	-0.601011	0.76021	0.285763	0.678379	-0.480089	-0.166333	-0.179704	-0.0267109	0.703732	0.356854	-0.0192255	0.051202	0.113206	-0.115038	-0.394046	-0.38852	-0.0725514	-0.802674
NM_001466	-0.296999	0.954652	3.40269	0.732039	1.05061	-0.722273	-1.08334	-0.274322	-0.275626	-0.817439	-0.2577	-0.978272	-1.69406	-0.769826	0.685993	-0.987278	-0.718736	-0.690221	0.691484	0.869632	0.121976	0.0883685	0.96864
NM_001467	0.713463	0.75391	-0.153244	0.00775681	-1.52588	1.38571	-0.618824	-1.24896	-0.954253	0.782647	0.0575263	0.518442	-0.925235	-0.247068	-0.125286	0.334952	0.821121	0.212672	1.64898	-1.81752	-0.0179289	0.28012	0.11689
NM_001468	-0.33417	0.052613	-0.0912527	-0.3857	0.645047	-0.564984	0.175359	0.623381	0.449514	-0.559519	-0.403492	0.129732	0.298835	-0.177535	0.639418	-0.935607	-0.0590247	-0.779551	0.00349995	0.0339456	0.395363	0.752586	0.0915428
NM_001469	0.403889	0.111069	0.174956	-0.0578905	-1.74463	0.740659	0.815151	-0.197191	-0.617908	0.62824	0.364768	0.725719	0.685895	-1.22736	-0.872143	0.65557	0.345422	-0.139636	0.245702	-0.1557	0.308198	-1.31559	0.122813
NM_001472	-0.117103	-0.526146	-0.449151	0.263581	-0.0654481	0.319271	0.807441	0.38157	0.127702	0.203043	-1.1184	-0.0402057	0.155328	0.50535	0.95683	-0.557179	0.166347	-0.483076	-0.102944	0.132632	0.0661189	-1.10174	0.47617
NM_001474	0.281091	-0.731247	-1.16629	0.31669	0.0696	0.268835	-0.623661	0.170748	-0.278556	0.555335	-0.130145	0.320721	0.340205	0.52351	0.322043	0.63877	0.216432	0.386266	-0.505231	-2.25888	0.782844	0.27617	0.224747
NM_001475	-1.71344	-0.0442166	-0.258415	0.199227	0.263738	0.667001	-0.672391	0.129484	0.0757388	0.796164	0.0590214	-0.604526	-0.177907	0.311098	-0.18662	0.0559672	-0.354939	0.574677	0.105924	0.541566	0.859141	-0.757271	0.130981
NM_001476	-0.548244	-0.215739	0.000836865	-0.304066	-0.132931	0.925002	-0.845072	-0.00297275	-0.616892	1.12253	-0.946275	0.448007	0.525737	0.792213	0.740815	-0.0252538	-0.101733	-0.178285	0.071518	-0.139441	-0.288222	0.123528	-0.405064
NM_001477	0.202321	-0.56428	0.0335441	-0.124643	0.152876	0.181598	-0.198572	-0.00113132	0.57451	0.358235	0.0536832	-0.142591	-0.184364	0.696269	-0.381862	0.0492913	-0.168905	0.24622	-0.157198	0.039064	-0.771401	0.178546	-0.0712119
NM_001478	0.178127	0.264482	0.0759725	0.0999743	0.82063	-0.361241	0.16048	0.357042	0.287001	-0.355568	-0.558684	-0.691915	-0.323868	0.380043	0.306567	0.415893	-0.219572	0.0165383	0.876267	-0.0792786	-0.359021	-0.729599	-0.56027
NM_001480	0.775281	0.0706229	0.473795	-0.270932	-0.389614	-0.28459	0.45476	-0.113854	-0.267947	-0.19999	0.153069	-0.589831	0.0560363	-0.156234	-0.279092	1.01119	0.101343	0.280015	0.185829	-0.807622	-0.727019	0.0156916	0.509092
NM_001481	0.0567616	-0.23038	-0.197031	0.3568	-0.458007	1.3312	-0.717387	0.112288	0.258148	0.840183	-1.34701	-0.220542	-0.994022	-1.74131	0.328879	0.268589	0.394206	-1.49204	1.18402	-0.00584763	0.54496	1.01578	0.711761
NM_001482	0.558237	-0.950923	0.0104787	-0.975325	-0.0854352	-0.0894743	-0.0521896	0.197464	-0.437212	-0.241068	0.31728	0.651033	0.433	1.12196	0.140692	0.153585	-1.44956	-0.52995	0.407582	0.00707906	0.399584	-0.221511	0.634675
NM_001483	-0.548387	-0.822352	-0.129378	-0.352656	-0.143667	0.494016	-0.121103	-0.846718	-0.277894	0.468544	0.709805	0.827772	0.319676	-0.238539	0.139109	-0.179679	0.247009	0.464587	-0.00636956	0.659101	-1.27011	0.721186	-0.113949
NM_001485	1.11691	2.0024	0.327874	0.650767	-0.543732	-0.754522	0.249577	-0.371801	-0.313842	-0.621477	0.0177874	-0.470571	-0.640449	-0.474106	-0.365721	1.02657	-0.1915	-1.09487	0.810658	-0.0242835	0.350849	-0.0364514	-0.650055
NM_001486	0.309181	0.310725	-0.493865	-0.372954	-0.20264	0.618365	-0.118744	0.248743	0.229052	0.162943	-0.015466	0.332607	0.224313	0.828661	-0.461386	-0.0201219	-0.324665	-0.453127	-0.225495	-0.255709	-0.098353	-0.0809337	-0.14113
NM_001487	-0.119972	0.453653	0.275944	-0.108421	-0.153899	1.05278	-0.873178	-1.08289	-0.662657	0.7159	0.238052	-0.029647	0.239929	-0.250983	-0.550338	0.653756	-0.130108	0.8149	-0.246963	0.44435	0.117043	-1.24684	0.449591
NM_001488	0.288286	-0.551522	-1.02114	0.206927	-1.07086	0.0272717	-0.361019	-0.422387	-0.1946	1.16996	0.996426	0.617851	0.153295	-0.340566	0.287541	0.662513	-2.15281	-1.17456	0.759618	-0.0375288	-0.55105	1.76913	0.939224
NM_001490	-0.499538	-1.33854	0.341938	0.346619	-0.0692781	0.26113	0.295765	0.249369	-0.182219	0.0637791	-0.382143	0.254398	0.217551	0.100043	0.123291	-0.567234	-0.520767	0.143169	-0.076424	0.275659	-0.293787	0.320766	0.936457
NM_001491	-0.221094	0.702698	-0.164147	-0.239435	0.61472	-0.170647	-0.270291	0.605142	0.00977069	-0.600927	-0.699786	0.0792199	-0.0549239	0.0569521	0.0188907	0.400214	0.116224	-1.3514	0.0275034	0.332987	-0.205675	0.596443	0.417561
NM_001492	-0.126888	0.462451	-0.280555	0.505638	0.303826	-0.510073	0.117158	0.481334	0.745964	-0.115176	-0.319717	-0.363792	-0.926061	0.00613547	0.332881	-0.301982	0.150353	-0.467484	-0.00755633	0.277965	-0.557133	0.0896737	0.503037
NM_001493	0.144789	0.158508	-0.139326	0.443617	0.537729	0.259858	0.384843	-0.266807	-0.248614	0.186614	-0.141699	0.0249545	0.316109	-0.192088	-0.133252	-0.278384	0.0484282	-0.483199	-0.562659	-1.00484	0.452395	0.397418	0.0956071
NM_001494	-1.16047	-0.822312	-0.467487	1.09344	-0.212896	0.628955	-0.766576	-0.170677	-0.452576	0.586533	1.0478	0.897139	0.40436	-0.782001	0.981969	-0.035789	0.0326285	0.275367	-0.231409	0.226915	-0.473218	0.444589	-1.04429
NM_001495	0.0497196	-0.528823	1.01867	-0.592297	0.653651	-0.267289	0.41549	0.503938	0.928065	-0.702255	-0.323047	-0.528823	-0.216381	1.22084	-0.238446	0.194987	0.0561998	-0.523983	0.0350494	-0.15851	-0.597803	-0.452946	0.0539998
NM_001496	-0.177183	-0.114917	-0.886588	0.290479	0.0750892	-0.340658	-0.0895963	0.464986	0.369961	-0.164095	-0.549908	-0.139726	0.152016	-0.17151	-0.19214	0.356327	0.373618	0.307641	-0.768193	0.0947179	0.417021	0.568016	0.124642
NM_001497	-0.720122	0.577635	0.113517	2.58609	-1.33954	-0.153155	-1.47143	2.24121	-0.995052	0.440694	0.489678	-0.504172	0.995595	-0.222706	-0.313021	-1.83482	0.672552	0.412651	-1.31713	0.0974755	0.061861	0.595043	-0.412841
NM_001498	-0.505452	-0.313376	0.186435	-0.931143	-0.277448	0.368313	-0.307115	-0.585631	-0.0783858	0.454512	0.614442	-0.144356	0.402365	-0.549295	0.0138215	0.0124186	0.684516	1.17096	0.48114	-0.878891	0.835189	-0.250014	-0.403
NM_001499	0.818258	-0.0199809	-0.393198	0.255135	-0.778688	1.0243	0.394774	-0.315037	-0.329306	0.746626	-0.311398	0.741777	-0.0164097	0.655236	-0.240583	0.31386	-1.12712	0.739305	0.300973	-0.579239	0.518894	-2.23462	-0.163566
NM_001500	-0.0683522	-0.401737	-0.773223	0.351012	-1.76502	-0.130381	0.435323	-0.17127	-0.597007	-1.09514	1.30516	0.0288098	2.08432	-1.5447	-0.080609	0.17901	1.80138	0.625977	1.03754	0.468671	0.374279	-1.01969	-1.04434
NM_001502	2.59615	1.37685	0.477028	1.41845	0.397779	-0.280149	-0.111516	-1.89188	-0.04013	-0.990592	1.14018	-2.06826	-1.41483	1.16646	-1.75348	2.71664	-0.522778	-1.08514	0.0874272	-0.511188	0.365739	-0.626452	-0.44631
NM_001503	0.175565	0.364382	0.226192	-0.0485161	-0.079309	0.445806	0.419966	0.238953	-0.290345	0.311699	-0.170924	0.103823	-0.683751	0.120242	0.23092	-0.229237	-0.305797	-0.452729	-0.476843	0.589433	-0.0521609	0.37231	-0.809679
NM_001504	-0.131716	0.484982	0.110037	0.121581	-0.0666082	-0.565688	-0.562568	0.248618	-0.141677	0.049803	0.0157353	-0.547168	0.553303	0.366437	0.374424	0.242927	0.106619	0.580222	-0.0366621	0.289099	-0.375039	0.706241	-1.8229
NM_001505	-0.527497	-0.946282	-0.0337234	0.512296	-0.68987	0.408172	-1.05615	-0.391096	-0.480119	0.16604	0.0907823	0.786697	0.931312	-0.512789	-0.704526	-0.170775	1.27116	-0.490875	0.40772	-0.468096	1.55611	0.724569	-0.383065
NM_001506	0.0209584	0.506231	-0.410963	0.111035	0.500865	0.21334	-0.489485	0.0482523	0.0702887	0.0349341	-0.644862	0.00377834	0.0903659	0.0931651	0.103852	0.219058	-0.341561	0.125826	-0.03676	0.799288	-1.55488	0.173861	0.363406
NM_001507	0.437022	0.889052	0.216242	-0.178007	0.942828	0.386452	-0.0856016	0.0780191	0.219894	-1.23988	-0.968702	-0.672553	-1.85955	0.297953	1.0083	0.520218	0.764884	0.917687	0.221509	0.879584	-3.16444	0.626502	-0.237413
NM_001508	0.449091	0.137275	0.239202	-0.152062	-0.0328741	-0.222491	-0.761122	-0.0284399	0.179601	-0.0401443	-0.454195	0.191631	0.304696	-0.567007	0.435608	-0.025914	-0.274531	0.173694	-0.35367	-0.105259	0.0773435	0.200034	0.629535
NM_001509	0.0536356	0.327061	0.126721	-0.727315	0.676379	0.0838654	0.611859	-0.237216	0.421645	-0.0385624	-0.793567	-0.124109	-0.0905067	-0.621236	0.26429	-0.248676	0.00276479	0.129565	0.601012	0.0880191	-0.278428	-0.0224649	-0.204735
NM_001510	0.348063	-0.831043	-0.16163	0.016946	0.265431	-0.165294	-0.309826	-0.500496	-0.102581	-0.00572989	0.388188	0.320269	0.527695	-0.331432	-0.316336	0.585011	-0.0976679	0.321475	0.243595	-0.687964	0.423128	0.301752	-0.231553
NM_001511	-0.746433	-1.1021	0.136406	0.0549515	0.0362727	-1.01867	-0.16832	0.742528	-0.0445444	-0.438586	0.761072	-0.964885	2.422	0.541229	-0.00671657	-0.590684	0.0849346	0.116832	-0.380276	0.563166	-0.115705	-0.312088	0.429614
NM_001512	-1.23255	-2.09236	-1.02898	-0.0321237	-0.881181	1.09172	-0.524159	-1.04856	-0.702755	1.36939	1.05237	1.02929	1.12253	0.591091	0.751995	-1.8992	1.2658	2.19664	-0.277991	1.23676	-3.78412	1.51789	0.278491
NM_001513	0.302551	0.249304	0.233976	0.388693	0.551784	0.231563	-0.472629	-0.861561	0.444613	0.0332823	-0.824887	-0.726357	-0.334466	-0.103826	0.496479	0.810784	-0.323284	0.287544	0.105591	-0.899976	0.930991	-0.584739	0.0645705
NM_001514	-0.730565	-1.15686	-1.01975	0.171318	-1.18614	1.26602	-3.02131	-0.831299	-1.21336	1.05651	1.39226	1.37222	1.37787	-0.453266	0.586875	-0.54204	1.19104	1.93489	-1.09555	-1.23449	0.237587	0.0249098	1.87313
NM_001515	-0.0146291	-0.299095	-0.248002	0.383334	-0.0579208	0.604576	-0.456435	0.789997	0.166694	1.5398	-0.507677	0.518244	-0.842791	-0.720904	0.813433	-0.0964856	-0.0880681	0.124703	0.349204	-0.20323	-0.0998978	-0.893673	-0.761178
NM_001516	-1.02892	-0.454604	-0.235575	-0.56505	-1.5325	0.924483	-0.344864	-0.239321	-0.565992	0.487539	-0.355878	0.980031	1.00525	0.68898	0.611001	1.65281	-1.86444	0.455751	0.0911662	-0.189352	0.580437	0.135296	-0.236249
NM_001517	-0.774492	0.293034	-0.229446	0.332204	0.248821	-0.23967	0.0588784	0.509067	0.436686	-0.235422	-0.195242	-0.0617683	-0.0947482	-0.199715	0.301724	0.652622	0.0494163	-0.345045	0.00702292	-0.0299772	-0.0426014	-0.354068	-0.0872799
NM_001519	-0.339943	-0.0140156	0.246368	0.235408	0.154937	0.00738364	-0.144039	-0.340568	0.185392	-0.0723558	0.321314	-0.301272	0.541933	0.0906475	-0.0436146	-0.331517	-0.835159	0.0916003	-0.0792755	0.408357	0.311198	0.222655	-0.315434
NM_001520	0.798139	0.197712	-0.457252	-0.468838	0.332866	0.246734	0.497243	-0.57467	0.0941151	0.226575	0.117429	-0.207617	-0.178753	0.408122	0.229647	0.268009	0.0733132	-0.777574	0.133287	-1.63122	0.118212	0.503561	0.0509541
NM_001521	1.03188	1.19221	0.463305	0.370724	-1.05401	0.122331	0.76339	-0.98545	-1.14201	0.250112	0.47398	0.410678	-0.130509	-0.539781	-0.569719	-0.313645	-0.456828	0.280571	-0.809563	0.475397	0.813303	-0.898163	0.251795
NM_001522	-0.119237	0.442901	0.508876	-0.0532417	0.641845	-1.23076	0.396343	-0.451534	0.327465	-0.340925	0.155452	-0.375481	0.18852	0.705949	0.368682	0.358422	-0.371692	-0.323278	0.672263	-0.556439	-0.631327	-0.616764	0.303965
NM_001523	0.345964	0.30747	-0.0593059	0.0741743	-0.104778	-0.183702	0.526497	0.308727	0.103789	-0.01303	0.127326	-0.784141	-0.0758563	0.553912	0.0613852	0.324071	-0.341043	-0.0700157	-0.501719	-0.18685	-0.0313289	0.437529	-0.819074
NM_001524	0.219653	0.288976	-0.539576	0.167142	0.2204	-0.311774	-0.0637723	0.947298	-8.43171e-05	-0.583295	-0.234039	-0.130498	0.456531	1.13731	-0.0937014	-0.217138	-0.0313832	0.205989	-0.0833667	0.403978	-0.00639172	-0.701078	-1.05118
NM_001525	0.107589	-0.59942	0.868333	-0.394048	0.826952	-1.076	0.0670697	0.844086	0.89635	-0.512837	-0.230389	-0.385433	-0.144383	1.07549	0.16414	-0.209481	-0.304913	-0.094292	-0.0698036	-0.100349	-0.595669	0.355443	-0.488433
NM_001526	0.348623	-0.132679	-0.138656	-0.568446	0.833279	-0.150983	0.773096	-0.262612	0.221606	-0.988384	0.0760877	0.126737	-0.157574	1.2774	0.190446	-0.450684	-0.0984338	-0.172416	-0.550183	-0.146592	-0.0291497	-0.12572	0.125236
NM_001527	-1.29596	-0.232112	-0.474156	1.1003	-1.00141	-0.22334	-1.54045	-2.06521	-2.24795	0.914644	1.49029	1.74551	1.26033	-1.27694	0.346962	0.298885	-0.766678	0.958398	1.01729	1.00414	0.555046	0.58207	-0.149641
NM_001528	0.378297	-0.47581	-0.305447	0.0770872	-0.0572659	0.90223	-0.070852	-0.392199	-0.228926	0.534309	-0.407617	0.048842	-0.604909	0.494633	0.572415	0.204933	-0.384451	0.717404	0.0619871	-0.279121	0.456618	-0.00628001	-1.23588
NM_001530	0.0514721	0.596996	-0.292949	-0.152402	0.0555905	-0.521012	0.0526453	0.223636	0.0258798	0.0274875	-0.931991	0.094105	0.36788	0.122652	-0.190158	-0.0591545	0.319148	0.752987	-0.397964	-0.30152	-0.502814	0.390679	0.268805
NM_001531	0.00849009	-0.33228	0.0832508	0.252434	0.610897	0.253743	0.247242	0.306885	-0.186482	-0.48528	0.119804	-0.149469	0.164802	-0.274358	0.0200166	-0.275166	-0.633053	0.129587	0.424563	0.0130636	-0.400085	-0.147334	0.24873
NM_001532	0.189646	0.286203	0.0428066	-0.0766675	-0.15836	0.039543	-0.0951482	-0.249961	0.648058	-1.30862	0.337326	0.0728399	0.116819	0.473411	0.922877	-0.731023	-0.132097	-0.314233	-0.122128	-0.170834	-0.534315	0.111803	0.652057
NM_001533	0.903348	1.50125	2.14338	0.228752	0.00928964	-0.480293	0.33463	-1.23849	-0.426698	-0.262851	0.379565	-0.343307	-0.820861	-0.740762	-1.13814	0.797096	-1.13535	-0.486881	0.00967499	0.453793	0.725202	0.364751	-0.777103
NM_001534	0.48286	-0.133588	-0.402718	0.0776248	0.10685	-0.0535637	0.220464	-0.362652	0.244736	-0.36671	0.100264	0.0705457	0.106345	1.23194	0.319093	-0.346323	0.199431	-0.372586	-0.233736	-0.328719	-0.235531	0.0400313	-0.364055
NM_001535	-0.0171067	-0.468957	-1.34318	0.409073	-0.355435	0.467147	-0.791944	-0.279715	-0.125573	0.611248	0.888462	0.126046	0.0128281	0.719459	0.759435	0.0153021	0.352086	0.449756	-0.219315	0.0749059	0.455338	-0.248512	-1.49134
NM_001537	0.0745748	-0.406834	-0.287159	-0.301935	-0.80111	1.43824	-0.49166	-0.911705	-0.516829	1.64852	-0.13855	0.447112	-0.34568	-0.00795445	-1.24461	0.254959	-1.35318	0.414356	0.0639841	0.209705	1.183	0.989108	0.0836506
NM_001538	-0.117077	-0.31544	0.591883	0.0035189	0.174937	-0.201865	0.208175	0.0899061	0.587211	-0.185833	0.0612346	-0.594468	0.46353	-0.279762	0.183677	-0.160492	0.239184	0.405577	-0.0427485	-0.551002	0.0630656	-0.231169	-0.392043
NM_001539	-0.850053	-0.835147	-1.24851	-0.579739	-0.88863	0.570527	-0.502053	-1.46786	-0.894052	0.240685	1.57463	3.14868	0.905561	-0.316457	0.05768	1.54986	-0.346046	0.392207	-0.950619	0.15354	0.663602	0.193905	-0.571714
NM_001540	-0.0863961	0.358052	-0.15861	0.317215	0.0730101	-0.228497	-0.530544	-0.208203	0.0345954	0.0761874	0.0931674	-0.399818	0.288247	0.561629	0.708338	0.27335	0.21201	0.14305	-0.478023	0.243408	-0.328496	-0.0877222	-0.875949
NM_001541	-0.153342	0.0662207	-0.0204004	0.706243	0.0260999	0.247724	-0.0812405	-0.105529	0.340022	-0.0301681	-0.194316	-0.245248	-0.128481	0.073734	0.532107	-0.0633001	-0.414719	0.648082	-0.166572	-0.80347	-0.365046	0.128884	0.00271442
NM_001542	-0.519348	0.190541	0.443253	0.375196	0.384296	-0.604848	0.534419	0.239195	0.221359	0.0170786	-0.930431	-0.276076	0.0381069	-0.157724	0.864636	0.341791	0.437149	-0.104782	0.1916	0.424065	-1.31572	-0.8422	0.0484476
NM_001543	0.096922	-0.161406	-0.340089	0.0684904	-0.218701	-0.1868	0.37149	-0.125438	0.0951998	-0.478341	0.111045	0.300124	0.396361	0.915343	-0.175766	-0.183174	-0.114314	-0.111832	0.0408586	0.631232	-0.638357	0.00294573	-0.295792
NM_001544	0.274153	-0.284247	0.99474	-0.250122	1.05232	-0.485975	0.615173	0.119214	0.173798	-0.920543	-0.0294776	-0.366417	-0.048784	1.28063	-0.0345155	-0.33663	0.106957	-0.00299223	-0.0783737	-0.985699	-0.344512	0.240327	-0.689029
NM_001545	-0.619792	-0.0122257	-0.696852	0.0757216	0.199934	0.191501	-1.0959	-1.17369	-0.464933	1.61779	0.298468	0.641132	0.802507	-0.241611	0.0682768	-0.179903	0.652307	0.739145	-1.12476	0.57109	0.952234	-0.3302	-0.870243
NM_001546	-0.03514	-0.819259	0.222267	0.22783	0.0906962	-0.12234	-0.33676	0.687465	-0.160419	-0.116124	-0.284034	0.298215	0.440696	0.798436	0.595051	0.0161988	-0.431501	-0.0935063	-0.0970997	-0.630677	0.0921932	0.0803883	-0.422575
NM_001547	-1.21027	-4.09773	-0.233827	-1.66201	-0.107403	0.779056	-0.317703	-0.666934	-0.320462	-0.388803	1.65207	0.782308	1.25304	-0.431123	-1.43605	1.10943	1.14381	1.04179	0.697039	-0.124903	0.50712	2.16158	-0.130012
NM_001548	-0.417059	-0.979105	0.0214	0.137036	0.0807526	-0.504965	0.388611	-0.1786	0.101657	-0.126672	0.307658	-0.218521	0.990418	0.062913	0.276841	-0.102202	-0.0608824	-0.37693	-0.699587	-0.195622	0.187396	0.748883	0.55658
NM_001549	-0.508496	-0.330993	-0.286503	-0.693766	1.07868	-0.26373	0.0364173	0.224912	-0.832432	-0.608146	0.912039	-0.298685	0.919004	-0.762891	0.287937	-0.977975	-0.12726	1.10856	0.512485	-0.685541	0.25496	-0.0347518	1.07618
NM_001550	0.683408	0.23983	0.808373	-0.416527	-1.29075	0.168131	0.330955	-0.379603	-0.652953	0.388977	0.769121	0.482929	0.592357	-1.16451	-0.963203	0.64738	-0.855636	-1.52034	0.579529	0.259978	0.463899	0.470827	0.357825
NM_001551	-0.0143936	0.036439	0.113236	-0.435911	0.640525	-0.0311152	-0.505426	-0.0115512	1.04647	-0.047388	-0.00649314	0.0654245	0.0419841	-0.53301	0.433612	-0.417899	0.0288224	-0.134317	0.353523	-0.485024	-0.0689308	-0.292809	0.22423
NM_001552	0.252839	-0.0846793	0.485294	-0.357387	1.02487	-0.569792	0.137596	0.0414976	0.780796	-0.538957	-0.28875	-0.696488	-0.377483	0.290715	-0.121401	0.479386	-0.0205356	-0.155207	0.958333	0.215438	-0.00809823	-0.198854	-1.24913
NM_001553	-0.125079	-0.343634	0.0165385	-0.0909056	0.189681	-0.75222	0.141565	0.397134	-0.217054	0.429698	-0.00121631	0.166953	0.250569	-0.0537434	-0.234377	-0.234301	-0.176818	0.241903	-0.65248	0.481155	0.0665519	0.0685475	0.431533
NM_001554	-0.0161978	0.222458	-0.283794	0.492669	-0.0148687	-0.547466	0.119202	0.160772	-0.612795	-0.696365	0.344277	-0.151196	0.526083	0.963015	-0.70031	0.206249	0.0311561	0.254265	-0.21038	0.276437	-0.4324	-0.407604	0.476795
NM_001555	1.05551	0.667701	-0.966483	0.424298	0.635526	-0.693932	1.13105	0.454104	0.142799	-0.399024	0.204805	-0.785677	-0.675811	0.179278	-0.389575	0.252003	-0.424828	-0.470365	0.928429	-0.191324	-0.368333	-0.907596	0.197449
NM_001556	-0.127513	-0.72773	0.828359	1.24347	-0.204787	-0.437629	-0.708916	1.60786	0.104064	-0.380413	0.0357787	-0.694763	0.655528	0.510766	0.178907	-0.0624267	-0.079986	-0.110511	-0.401408	-0.598323	0.061554	-0.199607	-0.492277
NM_001557	-0.706035	-0.618711	-0.0800912	-0.718536	0.0414807	-0.691203	0.331778	-0.106688	0.366096	-0.13042	0.730645	0.00228279	0.985905	-0.470769	0.174053	-0.388093	0.557593	0.377564	0.475283	0.0979971	-0.409454	0.242279	-0.0629553
NM_001558	0.378155	-1.50824	0.164921	-0.0745666	-0.478286	-0.0706387	-0.186539	0.198023	-0.0457555	0.44777	0.530396	0.249536	0.194639	1.31631	0.151169	0.319063	-0.0264458	0.244932	-0.334832	0.640071	-1.19143	-0.196158	-0.722092
NM_001559	-0.353964	-0.500593	-0.582242	0.0521547	0.307485	-0.291111	-0.626926	0.858012	-0.145919	0.162728	0.255191	0.143418	0.268776	-0.458167	-0.987043	0.529438	0.25093	0.278307	-0.0720719	0.321127	0.26893	0.436999	-0.115462
NM_001560	-0.467972	-0.963935	-1.05082	0.389424	-0.722549	0.198742	-0.846674	-0.623945	-0.653196	0.226692	0.981703	0.0166925	2.08451	-0.202069	-0.0118833	0.4888	-0.729284	1.10305	0.0577474	-0.0154702	-1.95547	1.98286	0.713043
NM_001561	0.00614712	-0.0662997	0.818714	-0.385751	0.450809	-0.0334305	-0.635977	0.970346	1.02978	-0.150438	-0.796748	-0.95393	-0.581105	-0.254654	0.364225	-0.219866	-0.140908	0.541767	-0.0365287	-0.0108762	0.494108	0.101198	-0.510587
NM_001562	0.493246	0.300363	1.48755	-0.206366	1.3533	-2.26428	0.874843	1.59152	1.17193	-1.66854	-1.34332	-1.9261	0.196481	0.459772	1.69509	-0.0917554	1.90425	2.18823	0.145601	-0.882136	-1.96824	-1.22229	-2.28916
NM_001563	-0.00267889	0.00838538	-0.272359	0.0500514	-0.0206723	0.360962	0.14983	0.0715399	0.0305655	-0.0802745	0.00202719	-0.203145	-0.0289707	-0.27255	0.226876	0.216556	-0.072497	0.916405	0.334662	0.060255	-0.558113	-0.892456	-0.0243977
NM_001564	0.107475	0.134789	-1.00667	0.101286	-0.500839	0.688725	-2.82605	-0.669426	-0.330283	0.543224	-0.022579	1.10188	0.694182	0.252554	1.17043	0.531684	-0.335614	-0.570138	-0.865836	0.968194	-0.0866574	1.58804	-0.668364
NM_001565	-0.495916	-0.739987	0.800495	-0.192518	-0.0771709	-0.391067	0.123722	0.628049	-0.205788	0.222185	0.244215	-0.116442	0.552553	0.719503	-0.0394144	-0.228828	0.758759	0.0853555	-0.50316	-0.373848	-0.54042	-0.374413	0.144137
NM_001566	0.210768	-0.466782	0.055356	0.0649345	0.813692	0.110114	-0.113703	0.263747	0.0556324	-0.140429	-0.31336	0.141118	0.110647	0.405523	0.0588478	-0.6294	-0.301859	-0.281925	0.126217	-0.906047	0.234709	0.0409357	0.461262
NM_001567	-0.942398	0.545308	1.85238	0.806808	-1.59204	-0.130184	-0.984637	1.51331	-2.06239	-0.494648	-0.27729	-0.926306	0.938004	-0.831466	-1.24678	0.166503	0.664193	-0.0857284	-1.35237	-0.0846917	3.21074	-0.332212	1.6459
NM_001568	-1.28804	-1.80806	-1.47614	-1.43078	-0.735179	2.19537	-1.35353	-0.959191	-1.65122	0.873347	2.37859	2.97908	1.03207	-0.335851	2.19781	-0.362138	0.520194	0.0947902	-0.70089	0.0385402	0.467034	0.718375	-1.39418
NM_001569	-0.756707	0.0775355	-0.0928989	0.270912	-0.15589	0.179481	-0.647957	-0.187338	-0.265764	0.120404	0.494268	0.34032	0.793817	0.176719	0.179368	0.185457	0.437519	0.854142	0.267645	-0.536313	-1.88406	-0.224096	0.373433
NM_001570	-0.650122	0.0814798	0.0054989	-0.49492	0.339367	-0.570923	-0.318017	0.877009	2.26329	-0.262271	-1.12053	-0.804618	-1.34656	-0.0738944	0.785737	0.911362	0.845367	0.271724	0.266455	0.328149	-0.465158	-0.310429	-0.55799
NM_001571	0.422614	-0.891835	-0.330019	0.358184	0.0846996	0.0250626	-0.0786567	0.132836	0.00432337	-0.479729	0.422749	0.218232	0.211671	0.873636	-0.436913	0.211894	-0.18766	0.23988	-0.0218003	-0.276489	0.387239	-1.09395	0.204034
NM_001584	0.00416382	-0.618468	0.778604	-0.787288	0.57689	-0.770464	0.157798	1.06512	1.58142	-0.896971	0.150786	-0.23727	-0.399378	-0.3211	0.298728	0.0741047	0.305501	0.173598	0.490398	-0.122643	-0.306827	0.125186	-1.32189
NM_001585	0.456515	0.661504	-0.161233	0.422218	0.0213844	-0.247316	-1.11619	0.279815	0.0533466	-0.277651	0.759617	-0.283876	-0.138471	0.360337	0.0962724	0.411512	-0.099786	-0.721407	0.692236	-0.502084	-1.02748	0.529456	-0.16872
NM_001586	-0.470805	0.568657	-0.932538	-0.117083	-0.714952	1.93108	-0.780599	-0.558307	-0.275498	1.95994	-0.565857	0.154373	-0.636962	-0.67515	-0.95723	0.509177	0.0654252	0.726682	-0.461153	-0.715905	1.944	-0.262756	0.265467
NM_001587	-0.587933	-1.59461	-0.300392	-0.534049	-0.4375	1.23674	-0.572386	-0.650373	-0.166746	0.91686	1.33557	0.92716	-0.66004	-0.725377	0.192279	0.347071	0.165855	0.206269	0.616438	1.24444	-1.15068	-0.038295	0.229694
NM_001605	1.02476	0.421217	-0.156595	0.172928	-0.889216	0.932195	0.441108	-0.308708	-2.14311	0.833484	0.959231	0.358852	0.540617	-2.13462	-1.02698	0.140699	0.764766	-0.0787901	0.336179	-0.645561	0.493292	-0.125151	0.0894002
NM_001606	-0.132739	0.490732	0.0949038	-0.0322065	-0.0197344	-0.0393467	-0.0559192	0.486681	-0.756621	-0.150701	0.00852553	-0.511856	0.0454983	0.232432	-0.191671	0.609694	-0.455441	-0.724459	-0.157973	0.613201	0.130903	0.480446	0.0356512
NM_001607	0.0244336	-0.813804	-0.499851	0.385428	-0.113278	0.394199	-0.536961	-0.61626	-0.364218	0.58051	0.763373	0.623941	0.224605	0.240845	0.138584	-0.276066	0.340948	0.0331152	0.148925	-0.784017	-0.106426	-0.892837	1.10481
NM_001608	-0.0764369	-0.139097	-0.237557	-0.0286651	0.270638	0.46342	-0.138087	0.254549	0.108879	0.320352	-0.409864	0.707327	-0.605425	0.314084	-0.189872	-0.410781	-0.0631112	0.582973	-0.891483	-0.0167738	-0.322425	-0.081786	0.589145
NM_001609	-0.315548	0.391393	-0.47195	-0.675129	-0.428483	0.462099	0.127879	-2.29664	-0.0134193	0.213726	0.686252	0.713411	-0.730608	-0.136256	0.0758564	-0.789157	0.770684	-0.100498	0.0549249	1.35269	0.252767	0.67186	0.184151
NM_001610	0.208491	-0.22306	-0.572444	-0.343843	-0.230542	0.247175	-0.301888	-0.209481	-0.10717	0.261174	0.135809	0.227852	0.928889	0.95812	-0.368827	-0.171405	-0.194674	-0.236679	-0.692176	-0.0293287	-0.0712812	0.793171	-0.00788315
NM_001611	0.135586	0.0010933	0.225079	-0.492907	0.109219	-0.1873	-0.234545	-0.601412	-0.0557042	0.31545	0.812258	-0.249414	0.535297	0.243001	0.329115	-0.521708	0.0210913	-0.0527056	-1.28957	0.281468	-0.116874	0.281408	0.512078
NM_001613	0.790998	-1.31121	0.757131	-0.847672	0.53052	-0.356204	1.10066	-0.701578	2.35607	-0.109161	-1.48215	-1.53246	-0.617413	-1.23063	-0.362113	1.16922	-0.620425	-1.88584	1.10016	2.1826	0.420016	0.69965	-0.0501808
NM_001614	1.13041	-0.726234	1.00012	1.05474	-0.378108	0.122732	-1.34152	-1.042	-1.88893	0.309024	1.41252	0.274428	-0.146533	-0.971219	-1.33177	1.76424	-0.353094	0.38863	0.665354	0.0796928	0.795566	-0.230012	-0.588044
NM_001615	1.00505	0.494002	0.127135	-0.763564	0.677007	-0.364213	1.63455	-0.236581	-0.23498	0.0966198	-1.05292	-0.638345	-0.453546	0.119304	-0.706086	0.499576	-0.649787	-1.1876	0.160162	0.784708	0.27941	0.269192	0.140906
NM_001616	0.764022	0.948246	-0.270214	0.331729	-0.078128	0.151592	-0.177966	-0.578087	-0.558503	0.112403	-0.0848206	0.719821	0.463123	-0.1383	-0.26929	-0.241935	-0.389952	-0.728003	0.247877	-0.00524143	-0.50277	-0.0250549	0.309452
NM_001618	-0.769238	-0.202479	0.448498	-1.84134	1.22786	0.869051	-0.290027	0.362285	0.228621	0.551015	0.824671	0.62491	0.357758	-1.23333	0.826606	-0.724093	0.201512	0.768929	-1.58315	-0.358503	-0.434548	0.214285	-0.0692889
NM_001619	0.409796	-0.0392544	-0.488765	-0.266493	0.448954	-1.78104	-0.0525183	-0.111424	0.243241	0.0147898	0.4301	-0.156553	0.0487895	-0.116534	0.342174	0.309295	-0.239769	1.00841	-0.248002	-0.257682	0.149234	0.848946	-0.4957
NM_001621	0.236295	0.131894	0.967267	0.227332	0.741323	-0.902776	0.492851	1.06226	0.979526	-0.872232	-0.704979	-1.1665	0.211719	-0.235401	0.778994	-0.722528	0.765364	0.632065	-0.234604	-0.798184	-1.66946	-0.363743	0.443521
NM_001622	0.310571	0.846458	0.420156	-0.058954	-0.579913	0.296878	0.60896	0.185514	-0.0775362	0.366667	-0.391663	-0.203407	-0.192563	-0.179352	-0.41601	0.552295	-0.389236	0.422164	-0.321934	-0.299673	0.323854	-0.740952	-0.482324
NM_001623	-0.602728	0.143421	0.168881	-0.172101	0.926243	-0.665859	0.165618	0.292711	0.907233	-0.36827	-0.60427	-0.375135	-0.14316	0.010305	0.551916	-0.223746	0.336392	0.0521654	0.220876	-0.0947035	-0.623262	-0.133553	0.231027
NM_001625	-0.0795602	0.314507	-0.843801	-0.51655	-1.57352	1.91411	-1.27267	-0.557075	-1.73143	1.3096	0.566063	0.997517	0.702059	2.21486	-0.738302	0.262292	0.889261	-0.672135	-0.936315	-0.738302	0.171494	-0.0953134	0.413202
NM_001626	-0.0982579	-0.577542	-0.229718	0.3802	0.0963317	0.231152	-0.275104	-0.201129	-0.193127	0.0592741	0.439952	-0.749149	0.546065	0.126143	0.161137	0.375069	-0.607206	-0.20106	0.138474	0.689479	-0.893077	0.630984	0.15111
NM_001627	0.0557678	0.405341	-0.172213	0.191465	-0.140327	0.398877	0.171372	0.115323	0.432063	-2.48479	-0.391376	0.292493	0.0635115	-0.315672	0.604401	-1.84074	-0.472752	-0.0715488	0.8711	-0.435443	0.826365	0.909564	0.987227
NM_001628	-1.27958	-0.647254	-0.515879	-1.2399	-0.825735	0.973349	-0.662182	-0.734171	-0.691536	0.0401351	2.92004	0.741057	1.12587	-1.04661	-0.417999	0.222538	0.489474	1.74477	0.342837	-2.84771	1.62741	0.588951	0.0921205
NM_001629	-0.261142	-0.260204	-1.32355	-1.59754	-0.938665	1.28971	-0.533126	-1.22503	-1.18351	0.380868	2.13411	-0.0807907	1.90686	-1.71817	-0.342527	-0.327099	-0.481855	-0.621909	0.268682	1.16163	1.46978	1.64507	0.638411
NM_001630	0.301265	-0.0671283	0.299648	-0.198964	0.763793	-0.750802	0.954139	0.128526	1.07673	-0.479001	-0.604061	-0.831897	-0.351122	-0.185196	0.809645	0.242133	0.531374	-0.0462972	-0.0782956	0.0248817	-0.489271	0.0294416	-1.07954
NM_001631	0.069204	0.15486	0.100055	-0.259746	0.472481	-0.417917	0.385315	0.695985	0.764357	-0.318254	-0.696021	-0.599631	-0.561698	-0.222313	0.546624	-0.0135483	0.0932267	-0.0117696	0.261813	0.0639564	-0.265501	-0.0662603	-0.175218
NM_001632	0.208208	-0.057232	2.64705	-1.09903	2.11944	-2.43419	0.94241	2.33209	2.17214	-2.39515	-2.45832	-2.36224	-0.971462	2.15587	2.31222	-1.1361	2.20056	2.50779	-0.252266	-1.5223	-2.09939	-1.32042	-1.48971
NM_001633	0.239004	-0.0462161	-0.154552	0.316942	0.526473	0.0609977	0.840035	-0.0723967	-0.250824	0.498886	-0.183357	0.0273111	-0.100831	0.475698	-0.0901543	-0.275032	0.336085	-0.339552	-0.541849	-0.290871	-0.484884	-0.431255	-0.0596553
NM_001634	-0.607085	-0.532918	0.479543	0.0343255	0.0950145	0.0471752	-0.0577441	-0.549133	-0.126272	0.356338	0.437113	0.709303	0.524886	-0.0692226	0.667805	0.209861	-0.115499	0.535086	-0.545822	-0.394964	-1.24394	0.265941	-0.119792
NM_001635	0.443345	0.379613	0.128025	-0.37876	0.019191	-1.69657	0.593022	0.303039	0.296998	-0.549275	-0.169013	-0.363426	0.363848	0.275198	0.19076	-0.314915	-0.120805	0.136737	0.0469896	-1.4663	0.3583	0.846366	0.67763
NM_001636	-1.43338	0.657375	-1.03733	0.614888	-0.588015	0.532544	-0.711813	-0.493281	-0.705121	0.390288	1.27954	-0.0622544	0.582349	-0.919712	-0.442487	0.32345	1.25835	0.325438	0.0230537	-0.400622	0.037031	0.284488	0.485225
NM_001637	-0.376688	0.473076	-0.0603582	0.179058	0.669604	-0.00824632	0.0492743	0.283847	-0.182061	-0.0873857	0.131943	-0.540268	-0.0148413	0.458908	-0.555192	-0.752267	0.0886309	-0.257753	0.340911	-0.400839	0.263782	0.723179	-0.426314
NM_001638	-0.761619	-0.247578	1.31345	-0.929518	2.19916	-0.920474	-0.136009	0.765363	-0.0669556	-1.03051	-1.08361	-0.776449	-0.282848	-0.607771	1.71856	-0.342807	1.25183	1.68929	0.177167	-0.242029	-0.477849	-0.256204	-0.952582
NM_001639	0.0716037	-0.0593788	0.342357	-0.269788	-0.292113	-0.118743	-0.333602	0.826067	0.416205	-0.414068	0.0617803	-0.269176	0.133865	0.46167	0.572526	-0.474287	0.353726	-0.154872	0.18019	0.109044	-0.91593	-0.178792	-0.0482833
NM_001640	-0.424299	-0.105626	-0.578459	0.645978	0.0913855	0.107815	-0.180796	-0.679498	-0.321213	0.290248	0.598805	0.61183	0.291333	-0.199327	-0.29356	-0.062359	0.0675282	0.339767	0.130105	0.23285	0.276404	-1.46791	0.629003
NM_001641	0.527249	1.20103	-0.330301	0.318537	-0.411965	-0.879724	-0.158645	0.0381005	0.0950322	0.232548	-0.54514	0.214177	-0.275054	0.313978	0.334742	0.344225	0.537809	0.365939	0.270786	-0.840315	-1.78777	0.0264777	0.408289
NM_001642	-0.961273	-0.812866	0.192845	1.0346	-0.124787	0.565061	-0.255545	0.560845	-0.695934	0.297539	0.995692	0.261073	0.34721	0.171912	0.401524	-0.443702	0.336749	0.676738	-1.24362	-0.429192	0.29991	-0.902851	-0.271929
NM_001643	1.12818	1.03841	-0.853929	0.864618	-0.800938	-0.0140684	0.790732	-0.242861	-0.754192	0.124916	0.0154828	-0.825692	-1.09536	-0.591376	1.15535	1.92465	-0.629544	-0.79624	1.26175	0.225505	-2.01181	-0.116262	0.202688
NM_001645	-0.569585	-0.685656	0.252522	0.193865	0.0437784	0.333676	0.253983	0.257901	-0.00422061	-0.0663842	0.356097	-0.600976	-0.050923	0.176419	-0.21885	-0.708522	0.268854	0.517255	0.0692761	0.172247	0.526014	-0.22287	-0.293898
NM_001646	-0.0125472	0.304535	0.706322	-1.23971	-0.00409384	0.415673	-0.456205	0.37452	0.0425078	-0.0271239	0.0956194	-0.139059	-0.0770589	-0.157492	-0.0237722	0.108373	-0.138547	0.397193	0.0363743	0.588565	0.420428	0.303738	-1.51824
NM_001647	-0.369501	-0.456577	-0.211975	0.0251124	0.222095	0.462846	0.247989	-0.810913	0.538019	1.09384	0.12398	-0.0240974	-0.527939	0.465061	-0.08438	0.564166	0.45175	0.256601	-1.03167	-0.172973	-1.32907	0.104659	0.462981
NM_001648	-2.04659	1.71637	-0.724786	0.850673	-1.81604	0.671708	-2.15762	0.0119559	-1.67513	0.610378	1.94762	-0.514917	2.05223	-0.517129	-0.523786	0.556283	3.09814	1.51149	-0.703263	-0.116104	-1.24034	0.546668	-1.53781
NM_001649	-0.239705	-0.0703557	0.246557	-0.0915838	-0.0279154	0.171235	-0.412924	0.559158	0.0998293	-0.338562	0.246557	0.0117992	0.57807	0.244413	-0.196245	-0.202965	0.275695	0.254492	0.166858	-0.0607145	0.0700931	-0.759917	-0.523867
NM_001650	0.302919	-0.668348	0.0559053	0.00469919	0.854317	-0.205054	-0.176936	0.366776	0.0344736	-0.354098	0.109431	-0.0050451	0.194202	1.05778	0.21316	-0.269553	-0.53125	-0.378274	0.0771576	-0.00136971	-0.217265	-0.136104	-0.327524
NM_001651	-0.420486	0.0557855	-0.830379	2.4996	-0.883538	-0.14788	-0.368247	0.329392	-0.604962	-0.226182	-0.787573	-0.869273	-0.710302	-1.12194	-0.444499	0.962271	0.218924	3.05485	-1.25985	0.607329	0.0222884	-0.0287736	0.953451
NM_001652	-0.575548	-1.66481	0.739963	-0.526996	0.557511	-0.119603	0.269964	0.23062	0.354816	0.430153	-0.110038	-0.796905	0.231919	-0.248259	0.0748038	0.318661	-0.0630105	0.907356	-0.389542	-0.294913	-0.328583	-0.103072	1.10552
NM_001654	-0.410027	-0.529819	0.342758	0.434265	0.10531	-0.0328117	-0.434943	-0.0322645	-0.0357314	0.389347	-0.079301	-0.176979	-0.456029	0.0845186	-0.189694	0.782476	0.843278	-0.0633211	0.0919909	0.0969808	0.288186	-0.148808	-0.869381
NM_001655	-0.907731	-0.574749	-1.00918	0.0726199	-0.545853	0.873542	-0.722689	-0.402688	-0.579655	0.94427	0.93223	0.69916	0.516948	0.0452579	-0.0595975	1.49467	0.934717	0.207488	-0.262839	0.580361	-0.21854	-1.64458	-0.373155
NM_001656	-0.141938	-0.0493513	-0.104484	-0.740395	0.517943	0.16826	0.00163619	0.236152	-0.160828	-0.803264	0.00380971	0.374386	0.616789	0.0476349	-0.318691	-0.040925	-0.0532903	-0.147171	-0.0804122	0.701334	-0.457815	0.54897	-0.118348
NM_001657	-0.987729	-1.24244	-0.645372	-0.571017	-0.330441	0.517504	-0.94716	-0.900081	-0.426069	-0.0794024	0.837269	0.735261	2.33835	0.412081	0.0574595	0.049509	0.996825	0.230719	1.27396	0.293506	-0.911087	-0.263059	-0.438594
NM_001658	0.690552	0.0803551	-0.617442	0.862362	-1.21121	0.832056	-0.526272	0.0224769	-1.02461	0.891201	0.725871	0.999894	-0.316963	1.09397	-0.382286	-0.735531	0.282326	-0.209761	-0.126334	-0.225474	0.113293	-1.55071	0.332234
NM_001659	-0.322244	-0.56988	-0.47372	0.947441	-0.295283	0.519157	-0.359338	0.164641	0.0136474	0.365341	-0.00865878	0.47866	-0.360161	0.536024	0.207683	-0.351038	-1.66268	-0.300805	-0.23208	0.16848	0.591642	1.4287	-0.485527
NM_001660	-1.40664	-1.26248	-0.261302	-0.858702	-0.571581	1.22369	-1.87283	0.156084	-1.54773	0.966231	2.20987	1.20972	1.76986	0.232367	0.516065	0.258193	1.1113	0.461784	0.0256823	-2.21019	0.308486	-0.864692	0.406822
NM_001661	1.78808	0.617163	0.432732	0.708334	-0.339311	0.0940578	0.0311183	0.250369	0.505975	-0.368543	0.279211	-1.02607	-1.52608	-0.131335	-1.38046	0.109932	-0.718672	-0.899812	0.538145	0.0780072	-0.501756	1.57493	-0.116014
NM_001662	-0.304932	0.0981341	-0.353188	0.451747	-0.644432	0.0349186	-0.771035	-0.517648	-0.450819	0.334767	0.324927	0.28585	0.454244	-1.16274	-0.372499	0.431593	0.901477	-0.0447897	-0.117555	0.10716	0.406184	0.251758	0.656878
NM_001663	0.0552552	0.23797	-0.221739	0.102661	-0.0115402	-0.135769	-0.0608333	0.041691	0.6826	-0.000584113	0.0380228	0.181456	0.327894	0.765702	-0.274954	0.159885	-0.0756175	-0.391133	-0.423789	0.328594	-1.11387	-0.382616	0.170718
NM_001664	-1.12248	-0.397317	-0.445998	0.386196	-0.184104	0.247755	-0.749937	-0.205091	-1.04429	0.401443	1.37635	0.596556	1.36178	-0.540621	0.342128	-0.904418	0.82937	0.0282059	-0.435449	0.383804	0.162811	-0.280587	0.193887
NM_001665	-0.0589204	0.141232	-0.243572	0.550736	-0.180289	0.157823	-0.546034	-0.234295	-0.214275	0.106859	0.504864	-0.0429823	0.654528	-0.409401	-0.201311	-0.45783	0.0500442	0.572458	-0.686665	-0.307208	0.482977	0.201883	0.159376
NM_001666	-0.728647	-1.39543	3.18153	-1.33566	-1.01493	-0.690913	-0.739168	-0.811037	-0.663087	-0.667452	0.493664	-0.743904	1.5451	-1.52303	0.118819	-0.48774	-0.434497	-0.868991	0.120158	1.80238	2.13275	1.43083	1.27925
NM_001667	0.507585	0.919957	0.636915	0.620348	-0.0618553	-0.103893	0.296493	1.08695	0.00279031	-0.273032	-1.32243	-1.79154	-1.60386	0.429458	-1.31947	1.58545	-0.0588333	-0.0781301	-1.62855	0.410837	0.955794	-1.06388	1.85288
NM_001669	0.389266	-0.00951742	0.165378	-0.136363	-0.102559	-0.150952	0.0581413	0.231972	0.0471918	-0.22517	0.219996	-0.117688	0.126712	0.00387457	-0.521691	0.2707	0.0247491	0.078124	0.0488878	-0.0323205	-0.102559	0.134754	-0.400926
NM_001670	0.427372	0.152208	0.237639	0.774209	0.732961	-0.96053	0.57876	-0.278298	0.145357	-0.99237	-0.166756	-0.297313	-0.131041	1.37194	0.285249	-0.0635446	0.181426	-0.474614	-0.0151521	-0.169449	-0.855312	-0.466172	-0.0165727
NM_001671	0.719436	1.59099	0.529917	0.757632	-0.33785	-0.0586481	0.299178	0.0242558	0.161456	-0.41115	1.41242	-1.23017	-1.43021	-0.377553	-2.07174	1.09766	-1.72882	-1.63789	-0.566541	1.46325	0.290061	1.06815	0.436167
NM_001672	-0.333487	0.28149	0.415744	0.107855	0.968406	-0.643105	0.503263	0.615729	0.607324	-0.779205	-0.217194	-0.485347	-1.05216	-0.671879	-0.36223	0.892109	-0.14411	-0.216959	0.292397	0.260073	0.280449	-0.751922	0.432756
NM_001673	-0.046587	-1.02805	-0.842554	0.661842	-0.68868	0.512238	-0.772349	-1.38019	-0.941915	1.06618	0.899973	2.21321	-0.477553	-0.331143	-0.351412	-1.04482	1.07954	1.05434	-0.0973373	-0.982567	-0.138957	1.99985	-0.363067
NM_001674	0.481303	-0.643865	0.336008	0.0579669	0.367723	-0.927158	0.0340842	0.0359562	0.166314	-0.14264	0.177042	0.0703341	-0.122064	0.889318	0.281598	-0.350726	0.0461615	0.174286	-0.902151	0.0502931	0.285266	-0.240243	-0.124808
NM_001675	0.860926	-0.0765633	0.0514536	-0.240853	0.0539949	-0.620703	0.576875	0.0193329	0.723631	-0.530196	-0.188664	0.0813302	-0.49055	1.35604	-0.318355	-0.726907	0.390529	-0.0811215	-0.177167	-0.479824	-0.300787	0.213708	-0.096126
NM_001676	-0.0500847	-0.159166	0.449973	-0.164654	0.259987	-0.560185	0.0681669	0.613264	1.74695	-0.503936	-0.480191	-0.55205	-0.515072	0.48263	0.364611	0.149061	0.367481	0.406155	0.157237	-0.258147	-0.24713	-0.603262	-0.971637
NM_001677	-0.825841	-0.850062	0.542612	1.61	-0.844813	-0.684746	-1.98741	2.67576	-0.656628	-0.0129172	1.24447	-0.799567	2.76795	-1.06992	-0.0400824	-1.31848	0.498059	-0.204915	-1.46038	0.225742	1.96186	-0.913877	0.143171
NM_001678	0.199587	0.0584166	-0.0421477	0.160271	0.777355	-0.721353	0.283859	0.409882	0.0857624	-0.608655	-0.297259	-1.41313	0.227903	-0.0344567	1.13282	-0.102091	0.678999	0.338213	0.966658	-0.088301	-1.28939	0.586908	-1.30986
NM_001679	-1.54345	-0.00952574	-0.535283	1.64933	0.068085	1.09499	-0.787077	0.989071	-0.461996	1.30907	0.936156	0.779768	-0.92422	-2.47514	-0.632933	-1.40914	-0.826901	0.181842	0.312928	-0.290296	-0.365432	1.13753	1.80262
NM_001680	0.114546	-0.545582	-0.0952271	0.318146	0.0159877	-0.024947	0.0222847	0.0458242	0.288957	0.0770568	0.122193	0.0181839	0.0557285	0.669772	0.211568	-0.0605874	-0.0473726	0.0888138	-0.11094	-0.837243	-0.0135743	-0.121454	-0.192136
NM_001681	-0.179599	-0.172573	-1.6135	0.739294	-0.949175	1.01657	-0.270413	-0.692091	-1.3795	1.49623	0.200374	0.84927	0.573799	-0.90447	0.255834	-0.383557	-0.269381	-0.114339	0.521637	0.202109	1.25608	-0.144153	-0.0384469
NM_001682	-0.666172	0.107294	0.188759	-0.277308	-0.218897	-0.714969	0.156968	0.491652	0.0596918	-0.160985	0.194628	-0.450484	1.33732	0.200205	-0.397133	0.236466	0.0344737	0.490539	-0.176779	-0.703088	-0.309226	0.455608	0.121434
NM_001683	0.327541	-0.340366	0.0661298	0.336876	-0.000657504	-0.327773	0.173122	0.17595	0.0910508	-0.0948101	-0.0194819	-0.0947146	-0.0771223	0.73144	0.379852	0.0293217	-0.185918	-0.541723	0.153885	0.120297	0.0452763	-0.735366	-0.212808
NM_001684	-0.948968	-0.0718509	0.452323	0.46592	0.453811	0.373437	-0.669477	-0.10373	0.540565	0.215516	-0.251799	-0.277567	-0.486979	0.434877	-0.473104	0.273642	-0.486744	-0.114097	0.0720463	0.939263	-1.04025	0.625817	0.0773503
NM_001685	-0.0142189	-0.364298	-0.671645	0.167151	-1.35728	1.66577	-1.16216	0.26765	-1.21323	1.2414	0.903095	1.46278	-0.32907	-0.86755	-0.763315	-0.378892	-0.699442	-0.0695606	0.263317	0.342555	0.214508	1.25587	0.106567
NM_001686	-0.0296979	-0.352939	-0.694888	0.278664	-1.66633	2.4246	-1.09429	0.0619556	-1.77261	2.29992	0.561339	1.36051	0.924871	0.305091	-0.659341	-0.329796	-0.0233969	0.159919	-1.59914	-0.300238	-0.0252357	0.133872	0.0371544
NM_001687	-1.04904	0.141953	-0.404414	0.836886	-0.895705	0.432897	-0.821443	0.390127	-0.663703	0.78204	0.611856	0.167151	0.135231	-0.65768	-1.04815	0.74095	0.853825	0.21107	-0.565703	0.3013	0.468924	-0.0749508	0.106576
NM_001688	-1.4154	-1.06228	-1.04963	1.05696	-0.473841	1.09308	-1.90863	-0.0153965	-0.689193	1.19907	1.16468	1.84103	1.16276	-0.254616	-1.05496	-2.68539	-0.0574046	1.94206	1.55839	-0.352337	-0.325681	1.66014	-1.33341
NM_001689	-0.143248	-0.0680183	-0.973334	0.422433	-0.847223	1.34071	-0.362009	-1.09643	-0.910389	1.01258	0.988363	0.708206	0.0327192	0.640616	-0.637303	-0.148949	0.743048	0.0417558	-0.380543	0.06501	0.902027	-0.451322	-0.8787
NM_001690	0.83566	-0.588094	1.08827	-0.854091	-1.01414	0.828772	0.129223	-1.06145	-0.141458	-0.657145	1.08214	1.09235	0.77944	1.52335	-1.14776	-0.55724	-0.748719	-0.502851	1.24875	-0.371203	-0.814621	0.300367	-0.44956
NM_001692	0.886955	0.614383	0.566409	0.0514546	1.30465	-1.28802	0.891917	0.834492	0.841476	-1.32281	-0.362358	-1.56124	-1.5393	-1.21301	0.554159	0.901831	0.0863308	-0.189395	0.418375	0.277806	0.385088	-0.0439042	-1.09528
NM_001693	-0.613257	-0.983772	-1.54851	0.203407	-1.31538	1.05709	-1.79952	-0.568402	-1.89586	1.9497	1.14014	1.49586	1.2738	-0.337557	-0.414882	-0.478711	0.3299	0.434837	-0.107267	0.0871053	0.747932	0.552827	0.790512
NM_001694	0.11031	0.300832	0.0785446	1.54767	-0.389444	0.0731221	-0.805745	1.75516	0.136184	-1.07955	0.0474982	-2.45428	1.18906	2.23991	-1.82792	-1.38924	1.43258	-0.245613	0.471914	-1.68032	0.580353	0.441954	-0.532971
NM_001695	-2.13306	-1.03543	-1.34528	0.569776	-0.412742	0.228632	-0.882391	0.289419	-0.0574471	0.181963	0.883569	0.913281	0.0672052	-1.01695	-1.56856	0.880892	0.337669	0.664976	1.65043	-0.835164	-0.594097	2.16599	1.04733
NM_001696	0.15722	-0.207669	-0.780671	0.484744	-2.07616	0.684727	-0.572527	0.469337	-1.45866	1.29274	0.750278	0.245082	1.88934	-1.15224	-0.496817	-0.0348591	1.43075	0.733883	-0.817568	0.41409	0.991107	-1.81366	-0.132455
NM_001697	-0.407048	-0.568859	-0.693245	-1.5524	-1.10686	1.26251	-2.2175	-0.0172384	-1.91371	0.631178	1.70908	1.75137	1.48643	-1.87723	-1.18468	-0.434309	1.26191	0.507605	-0.425479	0.365695	-1.04857	2.33349	2.13787
NM_001698	0.659713	0.117111	-0.632584	-0.547071	-1.0331	0.403911	0.348005	-1.21481	-0.494681	0.280059	1.3513	0.746007	-0.070796	-1.40269	-0.816912	0.0464948	-0.283834	-0.826249	0.889149	1.42446	0.641477	0.0753804	0.339666
NM_001699	-0.0304228	-0.0969986	0.412122	-0.384559	-0.486548	0.604411	-0.93799	-0.450529	-0.423833	0.628886	0.103462	0.0436177	0.765444	0.297157	-0.551346	-0.0117336	-0.538978	-0.516613	-0.046876	0.476801	0.731878	0.911821	-0.499174
NM_001700	-0.456146	-0.0471946	-0.238613	-0.838457	0.485137	-0.322015	0.351451	0.615731	-0.0495555	-0.221555	-0.890861	0.111393	0.217778	0.517	0.0473947	0.400357	0.228594	-0.53888	0.76279	0.190248	0.282289	-0.999429	0.392542
NM_001701	-0.0725595	-0.723209	0.0112838	0.194534	0.147305	-0.182479	0.0197402	0.31736	1.06813	-0.181747	-0.704813	-0.276863	-0.536005	-0.335078	0.0581556	0.460696	0.0558539	-0.252883	0.68766	0.058089	0.168085	0.241403	-0.222655
NM_001702	0.267295	-0.776839	-0.546308	-0.289088	0.423262	0.0782704	-0.0723799	0.598848	0.33462	-0.0843514	-0.467802	0.24895	0.244743	0.0293578	-0.643164	0.0262694	-1.20356	0.189818	0.193644	0.673573	0.209983	0.0535641	0.511291
NM_001703	-0.0444362	0.109535	0.423931	-0.0739779	-0.0185317	0.0256735	-0.405512	0.196601	0.251418	0.0775192	-0.243336	0.0267791	-0.325388	-0.483994	-0.297178	0.18555	0.174394	0.365875	0.234906	0.240366	-0.0732767	0.197322	-0.544238
NM_001704	-1.13767	0.122097	0.0449184	0.616121	0.272148	-0.476764	-0.461284	0.0718711	0.0114403	0.215817	-0.406246	0.285949	0.0274491	-0.153042	0.202298	0.97061	0.0825037	0.585132	-0.358954	-0.358318	0.506764	0.0568814	-0.719726
NM_001706	0.600222	0.0154564	0.251824	0.577015	-0.808433	0.209198	-0.407457	-0.634872	-0.51459	0.124863	0.49808	-0.0230852	1.06847	0.029852	-0.299147	-0.0899918	-1.36925	-0.0799617	-0.384399	0.684892	0.368261	0.269877	-0.0868241
NM_001707	0.582451	-0.0966754	0.481859	-0.454138	0.128743	0.187275	0.240923	-0.297082	0.2367	-0.11983	-1.03384	-0.967098	0.438251	0.380411	0.36164	-0.11983	-0.639406	0.0936016	0.111458	-0.0392828	-0.250472	0.941264	-0.166923
NM_001708	-0.179292	-0.347057	0.0102819	-0.124254	0.797807	-0.0162392	-0.280718	0.371903	0.892888	-0.225944	-0.0661761	-0.811799	-0.0828952	-0.334411	-0.0702076	-0.238028	0.0437347	0.419767	-0.43181	-0.835781	0.701337	0.506812	0.300082
NM_001709	-0.211168	-0.901015	-0.0546072	0.201766	-0.0451875	-0.70079	-0.217013	0.300359	0.789638	0.174499	0.2784	-0.0160984	0.196413	-0.0912631	0.0986308	0.23998	0.120797	-1.21363	0.326805	0.508257	-0.632031	0.631257	0.215998
NM_001710	-1.6548	-0.342626	1.79182	1.41076	-1.38588	-0.647396	-1.43443	0.905704	-1.03356	-0.249982	0.862348	-0.714733	2.99328	-0.174121	-0.679359	-0.198389	-0.240502	-1.12156	-0.239264	0.27142	1.52185	-0.301541	0.660964
NM_001711	-0.259303	0.367655	0.368487	-0.00857753	0.542596	0.308744	-0.0869979	-0.555503	-0.234612	0.461304	0.0443082	-0.546346	0.260957	-0.499338	-0.0280417	-0.442737	-0.231535	-1.09854	0.36594	0.13888	0.274517	0.391727	0.466421
NM_001712	-1.12932	-0.50162	-0.29617	1.48484	-0.37255	-0.97991	-1.37523	2.8014	-0.890226	-0.63527	0.492701	-0.980104	2.36762	-0.353347	0.415272	-0.319084	-0.261852	0.40993	0.0722298	-1.27503	-0.0942941	0.163604	1.25641
NM_001713	-0.1986	0.438602	0.190068	-0.0770913	0.376425	-0.0385914	0.485956	0.363338	0.586067	0.139904	-0.483022	-0.761821	-1.0069	-0.483373	-0.0889388	0.115993	0.33941	-0.742091	-0.0367375	0.352234	0.351739	0.177125	0.000303655
NM_001714	-0.613644	-0.606453	1.49074	-0.451106	1.59359	-0.579572	1.1442	0.244078	1.40376	-0.660065	-0.728491	-0.685067	-0.38479	0.120214	1.69654	-1.53704	0.163808	-0.039118	-0.767434	-0.342412	-0.450617	-0.00100291	-0.010123
NM_001715	0.00501708	0.562791	-0.0327151	-0.820686	0.262566	-0.142126	0.726083	0.271971	0.0619927	-0.537851	-0.89698	0.00879295	0.35176	0.444456	-0.0107161	0.0301986	-0.0770532	-0.597497	0.35055	0.194505	0.528602	-0.83015	0.146489
NM_001716	0.131916	-0.761644	0.222279	0.33187	-0.219645	0.0317195	0.0911745	0.328852	-0.208041	0.357528	-0.0163038	-0.0618567	0.21887	0.408863	0.0259348	-0.176016	0.118286	0.288726	-0.461215	-0.14174	-0.658909	0.101536	0.047815
NM_001717	0.0603264	-0.597629	0.0502319	0.15947	-0.0196893	-0.098076	-0.0412566	0.111907	0.241822	0.0892154	-0.0235869	0.688746	0.0850971	0.459716	-0.15815	-0.0957785	-0.296624	0.142384	-0.136975	0.0744946	-0.552079	-0.283721	0.140154
NM_001718	0.109617	-0.894839	1.18152	-0.228123	0.658783	-0.125876	-0.375106	-0.21461	0.70806	0.0267769	-0.0487366	-0.201298	-0.329	1.44549	-0.081361	-0.0708369	-0.440186	-0.558743	0.221479	0.490414	-1.05186	-0.206041	-0.0155217
NM_001719	0.183116	-0.113662	0.243154	0.0812825	-0.0124659	-1.08211	0.494003	0.0597649	0.295164	-0.208834	-0.114553	0.0309706	0.0568414	0.921386	-0.765808	0.0946062	0.00122064	-0.24271	0.469025	0.531091	-0.212999	-0.529189	-0.179289
NM_001720	0.246308	-0.589921	0.101539	0.160978	-0.27063	0.317322	0.434918	0.238332	0.390128	-0.18719	0.104385	-0.257067	-0.545352	0.662322	-0.432329	0.39983	-0.211582	0.237363	-0.378515	-0.291821	-1.03375	0.989195	-0.0844689
NM_001721	-2.44022	-0.105741	-0.0169132	0.214571	0.216193	0.586451	0.387918	-0.57197	0.869172	-0.938237	-0.0456484	-0.66566	0.0408409	-1.51856	-1.01563	0.423746	0.960192	1.14224	0.537797	0.245557	1.52946	0.380186	-0.21575
NM_001722	0.798733	0.907269	-0.904039	0.610908	-0.827335	0.941857	0.682989	-0.0821737	-0.474273	0.816568	-0.20759	0.304678	-2.81911	-2.38003	-0.792887	0.202982	0.302901	0.105805	0.483002	0.441571	1.59038	0.0477494	0.25005
NM_001723	0.288008	-0.5504	0.296562	-0.273675	-0.107436	0.137874	0.174976	-0.465035	0.0942989	0.0034562	0.290859	0.0165044	0.244241	-0.12523	-0.424286	-0.206869	0.716752	-0.505064	-0.147844	0.505936	-0.0855333	-0.0597012	0.181605
NM_001724	-0.784103	-1.44722	-1.0371	0.587621	-0.448052	0.11254	-0.838723	-0.699448	-1.24756	0.12603	1.49181	0.615741	2.18792	0.349121	0.9419	0.997111	-1.21368	0.958821	-1.7534	0.0339714	0.377472	0.428711	0.260518
NM_001725	0.971165	0.948034	-0.943608	-0.373669	-1.05562	1.4998	1.79556	-1.07548	-0.924045	1.20409	-0.591937	0.351717	-0.491614	-0.729525	0.254388	0.226386	-1.06901	-1.10471	-0.145	0.246957	0.314191	0.462112	0.229813
NM_001726	-0.706916	-0.484044	-0.581859	0.242509	-0.127101	0.153786	0.0324635	-0.97175	-0.322785	0.308667	-0.68787	1.14478	1.30362	0.262606	0.972732	0.69759	0.618414	0.213659	0.468414	-0.743609	0.41105	-2.6289	0.424543
NM_001727	-0.0330582	0.02623	0.282306	-0.561559	-0.339961	0.377832	-0.562242	0.0408461	0.661158	-0.461479	-0.247896	0.289063	0.0291358	0.0305144	-0.0697353	-0.670536	0.147824	0.529455	-0.304185	0.330122	0.580064	0.540479	-0.614378
NM_001728	-0.529771	-0.0355041	0.514354	-0.0460686	1.24172	-0.482058	0.0466067	0.673086	0.504138	-0.494996	-0.483484	-0.511442	0.00907752	-0.0104576	0.314821	-0.138811	-0.106028	0.313093	0.415948	-0.542706	-0.267046	0.211902	-0.596372
NM_001729	0.600711	0.416002	-1.89966	1.26478	-0.239162	0.536359	-0.601773	0.577799	-1.03205	0.773137	-0.952209	-0.0242978	0.15227	-0.194495	-0.244712	0.963746	-0.724084	-1.19499	-0.0402379	0.939213	0.125305	0.777096	0.0212515
NM_001730	-1.18241	0.0758728	-0.370246	-0.962427	0.246206	-0.413486	-1.30567	-0.0488854	-0.581745	-0.0557571	1.09028	0.599462	1.01451	0.549008	0.658006	0.898885	1.5623	0.0864029	0.239236	-0.294052	-2.07171	0.101528	0.164692
NM_001731	0.28392	-0.521295	0.753097	-0.400127	-0.901166	1.05073	-1.14268	-0.343564	-1.2456	0.0858059	1.11996	1.19478	0.912414	-0.69199	-0.692565	-0.600503	-0.718546	0.748142	0.540161	0.12319	-0.119109	-0.073142	0.638082
NM_001732	-0.16708	-0.134285	0.203426	-0.646249	0.231776	-0.681969	0.0518721	-0.145784	0.00234978	0.340894	0.183243	0.139105	0.172642	0.0518986	0.183078	-0.291573	0.209043	0.195738	0.0760732	-0.22046	0.0574654	-0.18702	0.375814
NM_001733	0.255091	0.135809	0.0912321	-1.04903	0.0654687	0.258868	0.0579499	-0.0170007	0.118181	0.217414	-0.190605	-1.50587	0.85485	0.200723	0.876763	-1.68857	1.0167	0.513012	-0.118897	-0.146563	-0.684639	0.154825	0.584288
NM_001734	-0.622823	-0.196032	0.305114	-1.51397	-0.203775	0.680263	0.712048	-0.15727	-0.21679	0.779642	0.269929	0.0708316	0.851012	-0.306964	-0.20038	0.20246	1.45945	-0.14924	-0.261171	-0.628515	0.521561	-0.476216	-0.919161
NM_001735	-0.610937	-0.0816857	-1.06116	0.645944	-0.328752	0.69154	-0.603178	0.50872	-1.04382	0.806957	0.6726	0.878132	-0.550831	-0.202201	-1.12332	0.46909	-0.0640866	0.899098	0.63586	0.213934	0.522108	-1.12168	-0.152329
NM_001736	-0.437076	-0.0622849	0.295083	-0.163336	-0.0268177	0.191179	0.35532	-0.0322743	0.27903	-0.0201032	0.343009	-0.13526	-0.137161	0.157514	0.243943	-0.0542006	-0.347803	-0.769975	-0.755652	0.285901	0.403039	0.49469	-0.106763
NM_001737	0.099651	0.082488	0.720281	-0.694625	0.541718	0.174755	0.242244	-0.0961345	0.766948	-0.0908334	-0.350675	0.32716	-0.444938	0.0598906	0.284278	-0.526255	0.0217665	-0.143891	-0.0415368	-0.83524	-0.171234	0.226681	-0.152499
NM_001738	0.121235	0.576621	-0.424168	0.21436	-0.0418967	0.208642	0.241626	-0.472695	-0.123733	-0.295553	-0.142688	0.282264	-0.277114	0.24751	0.296572	0.642473	0.0628549	0.0138743	0.308726	-0.55959	0.0653581	0.108379	-1.05306
NM_001739	0.0671224	-0.364122	-0.178898	0.578927	-0.354233	-0.427257	-0.171653	0.997161	0.0302731	-0.0343118	0.0851658	0.135098	-0.151928	-0.171423	0.590048	-0.220101	0.304942	-0.3727	0.347206	0.306501	-0.3251	-0.255277	-0.415437
NM_001741	0.496443	0.330672	-0.107712	-0.72044	0.613608	0.24044	0.337221	0.375758	-0.275989	0.394222	-0.836196	-0.215007	-0.0721387	-0.705364	0.393178	0.182072	-0.150729	0.181696	-0.12081	0.409979	-1.17635	0.642813	-0.217364
NM_001742	-0.144441	-0.0139354	0.247491	-0.215411	0.247069	-0.0860887	0.566829	-0.181464	-0.0448203	0.14831	0.0973156	0.164141	-0.237187	-0.334908	0.0213281	0.105924	-0.471627	-0.067175	-0.10883	-0.279795	0.160778	0.13879	0.287707
NM_001743	0.224479	-1.51244	-0.29233	-1.41664	-2.03784	1.53082	-2.22543	-0.55051	-2.09011	0.951014	1.52866	1.97244	1.97244	0.571977	-1.96868	-0.291639	1.17953	1.24991	-0.436889	0.566246	0.139511	0.492611	0.442863
NM_001744	0.408619	-0.100853	-0.300251	-0.0924515	-1.11689	1.50249	0.542146	-1.37745	-1.65057	0.691243	0.854882	1.47224	0.674833	0.465439	-1.46325	-0.981646	-0.0232416	-0.411926	1.16264	0.434016	0.60433	-0.822408	-0.471932
NM_001745	-0.566422	-1.02884	-1.20607	0.584173	-1.26013	0.680378	-0.528035	0.252118	-0.855124	0.715164	0.78327	1.74161	0.907663	0.828649	-0.302336	-1.24867	-0.584841	2.33161	-1.58808	0.153218	-1.46009	-0.00919224	1.65998
NM_001746	-1.18551	-1.33071	-2.13346	0.964421	-2.55384	1.48845	-2.01255	-0.387717	-1.14682	1.26709	1.72144	1.32639	0.986041	-1.77975	-2.07955	-0.610874	1.18034	1.82239	0.645059	0.562726	1.46954	0.812117	0.97478
NM_001747	-1.14236	-0.483215	0.545462	1.08618	-0.151545	-0.0508661	-0.718833	-0.0395393	-0.159727	0.124691	0.550268	-0.248682	0.359134	0.543092	-0.331057	0.0331756	0.622808	0.0018717	-0.435514	-0.842555	0.198925	0.119834	0.418443
NM_001748	-0.877608	-0.807102	-0.497468	0.305932	-1.24517	0.107621	-0.41601	1.22347	-0.849909	0.689968	1.97582	0.592869	1.54347	-0.355914	-1.03976	-1.07076	0.260357	0.763718	-0.472612	0.0725719	-0.212031	0.298449	0.0101024
NM_001749	-0.664371	0.0147566	-0.858283	1.25857	-0.554041	0.774475	-0.852186	-0.483617	-1.09852	1.64589	0.139038	0.520216	-0.485505	-0.42923	-0.46655	0.321738	1.11168	0.113741	-0.803296	-0.0381279	1.09544	-0.382002	0.120174
NM_001750	0.610785	-0.192936	0.273835	0.154298	-0.200027	-0.416766	0.384709	-0.189734	0.207762	-0.231746	0.658727	-0.13122	0.00787234	0.10829	0.600946	-0.188332	0.130836	-0.129636	-0.946869	0.155368	-1.19136	0.481018	0.0441858
NM_001751	0.760396	0.126264	-1.08671	-0.25025	-0.306416	2.50053	0.734444	-0.468435	-1.62591	1.66367	0.303344	0.651697	0.462285	-0.0820098	-1.18447	-0.148359	-0.275208	-0.358426	-0.238681	0.399508	0.0983575	-1.63765	-0.0379679
NM_001752	-0.325894	0.92081	-0.149694	-0.206046	0.486888	-0.024248	0.70477	0.212991	-0.0472222	0.0026448	-0.000618432	-0.3193	0.38881	-0.466774	-0.349411	0.887508	-0.706581	0.369733	-1.32595	-0.254421	0.630232	-0.211878	-0.216349
NM_001753	0.16823	-0.157926	0.908392	-0.186718	0.87421	-0.850591	0.326631	0.986051	1.3188	-0.752204	-0.709188	-0.672849	-0.762189	-0.195799	0.220953	-0.0166825	0.441625	-0.0460024	0.518291	-0.0929965	-0.584712	-0.356997	-0.378334
NM_001754	-1.34271	-1.55602	1.10068	0.213034	-0.316526	0.392748	-0.794359	0.41476	-0.673883	0.598272	1.43911	-0.0875736	0.80174	-0.284657	-0.482487	-1.69621	0.4621	1.35989	-0.147025	0.040573	0.851592	0.121099	-0.414154
NM_001756	0.170012	0.142644	-0.858743	-0.555492	-0.332798	-0.0283368	0.169682	-0.147117	0.297565	0.157651	-0.154917	0.38824	0.776807	0.215317	0.395104	0.235802	-1.35143	0.478173	0.303005	-1.57409	0.616142	-0.0442919	0.701065
NM_001757	-0.998168	-0.253432	-0.296744	0.270054	0.273947	0.11682	0.212889	0.163548	-0.196765	0.333607	0.467225	-0.00227714	0.372541	0.207106	-0.599513	0.451483	-0.265753	-0.229946	-0.869089	-0.21559	0.0329512	0.414666	0.610439
NM_001759	-0.415315	-0.382279	0.0153745	-0.639707	0.0441809	0.90475	-0.429563	0.636793	-0.5776	0.197514	1.13426	0.250534	0.388997	-0.691199	0.757115	0.55348	0.0906851	0.903011	-0.329816	0.038374	-0.510968	-0.657698	-1.28092
NM_001760	1.79511	1.5173	0.109166	0.246316	-1.05435	0.508986	0.385227	-0.547373	-0.344627	-0.0912569	0.0607948	-1.07849	-0.53429	-0.400603	-0.86003	0.948819	0.253468	0.0654704	0.136	-0.136902	0.398944	-1.02472	-0.352946
NM_001761	0.171379	-0.329255	-0.550684	-0.358229	0.218359	0.6916	0.350027	-0.22947	-0.0120456	0.369607	-0.195331	-0.188805	0.339345	-0.173282	-0.470651	0.920569	-0.614892	0.624903	-0.459699	-0.0825721	0.209026	0.19054	-0.420439
NM_001762	0.0092594	-0.94008	-0.462259	0.117019	0.0636114	0.432955	0.0409654	-0.354097	-0.246498	0.571006	0.359007	0.331403	0.645223	0.822874	-0.464928	-0.00304486	-0.718503	0.0263485	-0.902729	-0.12329	-0.00449529	-0.0474259	0.847677
NM_001763	-0.292764	0.955942	0.083821	-0.249251	0.195552	0.247893	-0.880732	0.170322	0.334641	0.185849	-0.443068	0.177543	-0.867462	0.626894	-0.131327	0.285191	0.660252	-0.397927	-0.452778	-0.447307	1.06025	-0.888514	0.0669801
NM_001764	-0.0877642	0.034788	0.170247	-0.962124	0.830693	0.591842	-0.358425	-0.472718	0.628956	-0.731932	-0.60229	-0.656818	0.0764355	-0.282984	0.763034	-0.442263	0.493122	0.351297	-0.290553	-1.43954	1.14317	0.170191	1.07364
NM_001765	0.0296376	-0.500197	0.354955	-0.360875	0.702305	-0.427232	0.134718	0.793645	1.53049	-0.163182	-1.23175	-0.707276	-0.933278	0.484394	1.1109	-0.263028	0.416427	0.111792	0.319187	-0.216007	-0.329002	-0.311991	-0.544636
NM_001766	-0.199326	-0.134146	-0.471226	-0.662565	-0.0253457	0.724627	-0.349981	-0.154088	-0.310161	0.381785	0.0860263	0.585638	0.26929	-0.184499	-0.0187572	-0.864014	0.28333	0.327324	0.902068	0.485118	-0.87916	0.187002	0.0210612
NM_001767	-0.530261	-0.14559	-0.236129	-0.232521	-1.5085	1.31355	-0.741748	-0.982796	-0.27451	1.0666	-0.168777	0.584175	-0.303564	0.114585	-0.365953	-0.557422	0.802043	-0.503338	0.275369	1.37578	-0.213178	1.17903	0.053153
NM_001768	0.147657	0.513713	-0.261088	0.803413	0.0168035	-1.3494	-1.06461	-0.43864	-0.100115	0.559711	-0.0954891	-0.212344	0.191495	-0.183162	-0.245283	-0.277715	0.127782	0.270754	-0.0470672	-0.612378	0.497423	0.693058	1.06548
NM_001769	1.02694	0.0352009	-0.447714	-1.2667	-1.01849	0.174118	0.890284	-1.10903	0.488846	0.711816	2.07595	0.508221	0.784936	-2.09196	-0.296579	0.892727	-1.06059	-1.05981	-0.722574	-0.124204	2.05755	-0.176568	-0.272363
NM_001770	0.626095	0.590173	-0.318981	0.0369374	0.06649	0.258769	0.3717	-0.65727	-0.299544	0.369239	0.041426	-0.103877	-0.452875	-0.4508	0.0738169	-0.164353	0.249113	-0.420964	-0.305686	-0.158092	0.588866	0.521476	-0.461658
NM_001771	0.497484	0.805307	0.100926	-0.359989	-0.0811369	-0.0431838	-0.251445	-0.383238	0.284986	-0.371307	0.439884	-0.106122	-0.233658	0.0935492	0.261737	0.24277	0.241308	-1.06686	-0.0458102	1.20102	-0.303231	-0.197847	-0.72515
NM_001772	0.439224	1.07433	-0.197806	-0.0324769	-0.608324	-0.628533	2.13795	-0.238596	-0.159494	0.0383283	-0.670743	0.018938	-1.16176	0.780533	-0.150189	-0.638987	-0.127036	1.06916	-0.141134	0.831494	0.237959	-0.41809	-1.45475
NM_001773	0.132824	-0.178549	-0.285277	-0.471985	-0.0293647	0.310973	0.228271	0.217807	-0.421659	0.635613	-0.504991	0.00280455	0.479922	-0.0782186	-0.255324	-0.78231	0.378058	0.168179	-0.441012	0.218478	-0.111232	0.809076	-0.0220839
NM_001774	0.54186	0.157935	0.254206	0.130119	0.0342743	0.0326009	0.199248	-0.300454	-0.127075	-0.435121	-0.0859812	-0.815628	-0.617469	0.410698	-0.149399	0.665177	-0.167166	0.234017	-0.397254	-0.473205	0.0568489	0.896718	-0.0449491
NM_001775	-0.930136	-0.292872	-0.499355	-0.519087	-0.0816667	0.805313	-0.967315	-2.21761	-0.295946	0.320942	0.94183	0.843939	1.11526	-0.0248227	-0.21659	0.193202	-0.464854	-0.432133	0.66124	0.377643	0.530919	-0.37626	1.52836
NM_001776	-0.272396	0.205426	-0.377202	0.678982	-0.0550707	0.385291	-0.335333	-0.254054	-0.315356	0.555906	0.309152	0.573286	-0.0846243	-0.0258805	0.29033	0.619525	-0.591296	0.302501	-0.354114	-1.38696	0.0982953	0.0409069	-0.00731305
NM_001777	-1.2307	-1.94864	-2.35092	0.668203	-1.1888	1.97535	-1.37526	-0.351911	-1.97713	1.59538	1.04095	1.42139	0.926327	-1.27937	-1.26864	-0.0788864	-0.613365	0.212034	1.43266	1.94884	1.57329	-0.00979871	0.878996
NM_001778	-0.13692	-0.161796	-0.196843	-0.0240839	-0.35231	-0.0854232	1.10332	-0.155968	-0.264434	0.00347635	0.809977	-0.112547	0.383148	-0.238274	-0.372812	-0.468696	-0.532431	-0.157761	-0.529138	0.0766358	0.838229	0.536261	0.0383902
NM_001779	-0.514761	0.240193	-0.18224	-0.0751281	0.14158	0.337593	-0.735488	-0.614608	-0.371047	-0.392436	0.459524	0.646198	0.461431	-0.113566	-0.21947	0.373333	-0.483271	0.136339	-0.913109	0.656382	0.462896	0.383827	0.315831
NM_001780	-0.399939	0.16884	0.3469	0.804762	-2.02373	1.14794	0.0166451	1.04642	-1.18931	0.402024	1.32697	-0.990011	1.51197	-0.922921	-0.819758	-0.236719	-0.0999443	-0.194817	-1.92221	0.100955	2.40382	-0.634103	0.156208
NM_001781	-0.983646	0.194769	-0.0929898	-0.120815	0.371727	0.304209	-0.0663974	-0.372782	0.470784	-0.101827	-0.227988	-0.373965	0.435066	0.358272	0.304274	0.772718	-0.696292	-0.340683	0.0803418	0.0983996	-0.274596	-0.0144585	0.275879
NM_001782	0.241426	-0.866832	0.0760349	-0.441482	-0.148267	-0.207079	-0.659045	-0.0387513	0.123294	0.387143	-0.185469	0.428815	0.116101	-0.408059	0.099451	0.270908	0.271232	0.0595672	0.736529	-0.100359	0.270908	-0.106802	0.0807375
NM_001783	-0.127168	-1.38346	0.223015	0.0557867	0.448729	-0.0912669	0.347118	0.243591	0.310263	-0.509829	0.0294561	0.314709	0.338753	0.126182	0.286711	-0.153145	0.557737	0.130991	0.0537562	-0.201763	-0.78786	-0.0197651	-0.192543
NM_001784	0.0459483	0.0383297	0.0490747	0.0686962	-0.0163323	-0.483365	0.265211	-0.306132	0.544133	0.041445	-0.113402	-0.171705	0.503164	-0.0134581	-0.036304	-0.0703799	0.513416	-0.298094	-0.18381	-0.79091	0.123452	0.609181	-0.318159
NM_001785	0.181252	-0.100802	-0.174388	-0.180482	-0.11727	-0.193798	0.758485	-1.01577	0.339303	-0.196989	0.484585	-1.05102	0.487142	-0.529983	-0.633642	0.95578	0.0114843	-0.753158	0.903264	0.777144	0.539624	-0.684509	0.19375
NM_001786	0.0261641	0.550669	-0.558599	0.0376704	-0.276436	0.318051	-0.151035	-0.79016	-0.301247	-0.0931987	0.0988663	0.719826	0.170564	0.322692	-0.0779613	0.677333	-0.323287	-1.13056	0.537284	-0.47249	0.345129	0.318816	0.0519027
NM_001788	-0.356455	-0.0653749	0.177204	0.495913	0.478246	-0.0449655	0.164545	-0.194058	-0.0729877	-0.252876	-0.549616	0.261384	0.349198	-0.613784	0.336713	-0.634423	-0.0393444	0.0900215	-0.314914	0.32632	-0.0355902	0.565103	-0.0702596
NM_001789	-1.1568	0.374037	-0.256775	0.813461	0.23926	-0.0452989	0.625071	-0.278343	0.0470173	0.288	-0.187594	0.333533	-0.344201	-0.0273835	-0.134786	0.891123	-0.868406	0.0921146	-0.242054	0.208998	-0.134595	-0.308493	0.0721212
NM_001790	0.370958	1.43237	0.610531	0.500191	-0.938766	-0.478092	0.814814	-1.12831	0.614862	0.0333689	-0.378031	-0.549807	-1.08354	-0.748941	0.576797	-0.674667	-0.933068	-1.12948	0.251039	0.88454	-0.0167618	0.957633	1.01237
NM_001791	-1.59429	-0.285975	0.230803	0.920145	-0.177032	0.210829	-0.0784969	0.0670106	-0.293309	-0.0107238	0.139055	-0.236808	1.10182	0.14683	-0.108732	-0.430845	-0.0217233	0.747245	-0.132435	-0.628973	-0.499609	0.724244	0.210963
NM_001792	-0.424274	0.0159131	1.50496	-0.640286	1.72015	-1.04579	0.924929	1.2307	1.24213	-1.45282	-1.78658	-0.52602	0.313201	-0.903057	1.26948	-0.402867	0.282628	1.11947	-0.5712	-0.638455	-0.535505	-0.71094	0.0142386
NM_001793	-0.322024	0.0869375	0.0321137	0.352533	0.410787	-0.43127	0.752366	0.188795	0.447297	0.196753	-0.655583	-0.584803	-0.301811	-0.122376	0.455205	0.00301787	0.184476	0.0230198	0.117015	0.0590164	0.0176086	0.0659385	-0.975013
NM_001794	-0.229654	-0.211449	0.71281	-0.872115	1.1028	-0.255006	0.151559	0.198859	0.47093	-0.326809	-0.381897	-0.131033	0.0883285	-0.0383641	0.321468	0.186674	0.309374	0.0908159	-0.373686	-0.164302	-0.855591	0.456126	-0.249841
NM_001795	0.291671	0.964691	-0.0476525	0.532784	-0.509978	0.104692	0.345487	-0.310716	0.19879	0.300066	-0.0859321	-0.0890686	-0.0262904	0.273481	0.144198	-0.522641	0.0034068	-0.279194	0.0183741	-0.0542871	-0.152861	-0.0682412	-1.03078
NM_001796	-1.05562	0.106165	0.144757	0.0293523	1.36763	-1.24543	-0.00221363	0.422055	0.383851	-0.199509	-1.16876	0.0265315	-0.443093	-0.8647	0.0490228	-0.0171998	1.03417	1.30244	0.361497	0.653201	0.789394	-1.33699	-0.336548
NM_001797	-1.36064	0.866553	0.177103	-1.97279	0.453309	0.259365	-0.233652	0.0448369	0.659648	-0.012268	-1.92108	0.676679	0.0248231	0.302754	0.902519	0.362354	-0.0565686	-0.726953	-0.600629	0.327224	0.431258	-0.566943	1.9631
NM_001798	-0.254084	-0.572841	-0.294074	0.570215	-0.270201	-0.798294	0.64637	0.427112	0.377134	-0.354836	-0.325226	0.407849	-0.0191177	0.143981	0.311311	-0.200733	0.881404	-0.0932575	-0.612629	-0.400192	-1.01402	0.99671	0.447413
NM_001799	-0.436354	-1.0014	-0.391759	-1.17807	-0.551319	1.06381	-1.03438	-1.09366	-1.44073	0.976689	1.2036	4.12822	-0.493528	0.367132	0.313883	0.405534	-0.0764787	0.458619	-1.08893	1.06982	-1.13983	-0.367021	0.306143
NM_001800	-0.189605	0.157599	0.619964	-0.529467	-0.270252	0.00918285	0.682844	-0.810419	0.379925	-0.0358077	0.195101	-0.0104984	-0.315948	0.0751734	0.612529	0.293936	-0.386543	-1.53063	0.0313153	0.432722	-0.0326199	-0.0686584	0.690155
NM_001801	0.409831	-0.653521	-0.882554	-1.01588	-0.406472	0.378754	0.110117	-0.467804	-0.737371	0.509618	0.970918	0.791657	0.234092	0.811407	-0.53449	-0.276879	-0.930713	-0.610749	0.967127	0.997933	-0.325626	0.173065	0.487533
NM_001803	-0.338806	-1.28093	0.0988915	0.178433	-0.157823	0.760641	-0.504124	0.534381	-0.250691	0.188889	0.624654	0.00271968	-0.463819	-0.20273	-0.632061	0.0850199	-0.0443254	0.767427	0.0788118	0.767662	0.399533	0.126529	-0.738285
NM_001804	0.303704	-0.300358	0.230443	0.202908	0.364316	-0.29101	0.182548	-0.341546	0.557294	-0.0373479	-0.424745	-0.350682	0.209169	-0.121899	-0.337496	0.179767	-0.193852	0.137606	-0.336409	-0.749444	0.0604319	0.539641	0.516963
NM_001805	-0.339081	0.501165	-0.0982258	0.314164	-0.128769	-0.486379	-1.0255	0.207545	0.429249	-0.613853	-0.222603	0.282661	0.575784	0.205544	0.0443761	0.806637	1.12739	-0.812846	-1.78308	0.291453	0.480889	-0.0834905	0.32698
NM_001806	-0.373354	-0.321625	-0.853559	-0.0306429	-0.620167	0.509483	-0.645945	-0.607809	-0.726528	0.426859	1.42727	0.670191	1.34274	0.771415	-0.583113	-0.633031	0.0287256	0.501011	0.168966	-0.819419	-0.152194	0.200258	0.320474
NM_001807	-1.08433	-0.042098	0.0663344	-0.264227	0.0778819	0.263029	-0.410269	0.324401	0.0193313	-1.57802	0.145139	-0.110782	0.487405	-0.351029	0.425855	-0.639856	0.890126	0.35933	0.927872	0.577476	-0.229848	-0.336628	0.482906
NM_001809	-0.419937	-1.32885	0.427327	-0.170989	0.609422	0.0187145	-0.0651726	0.146203	0.000241601	0.342784	-0.654455	0.388496	0.184818	-0.157732	0.951988	-0.382795	0.281422	0.148581	-0.205982	-0.598204	0.543618	0.211891	-0.271386
NM_001810	-0.393274	0.0494714	0.231981	-0.107243	0.846713	-0.348756	-0.320638	0.667798	0.905441	-0.226883	-0.249933	-0.32223	-0.53078	0.341145	-0.147211	0.212484	-0.0192034	0.126781	-0.0411646	-0.0116109	0.0449178	-0.494056	-0.213748
NM_001812	0.146209	0.230808	-0.0273458	-1.23697	0.123803	0.068799	-0.150598	-0.379122	-0.27899	0.0384829	0.425773	0.609103	0.385633	0.0974856	0.0618661	0.23785	-1.31969	0.0867922	-0.514211	0.0760477	-0.730566	0.89879	1.15006
NM_001813	-0.320988	-0.289702	-0.446936	-0.224982	-0.00727805	0.343931	-0.182674	-0.693376	-0.405817	0.47606	0.0931723	1.01262	0.58082	0.252253	0.318507	-1.0546	-0.0663786	0.222897	-0.582506	0.0846004	-0.16089	-0.198617	1.24988
NM_001814	0.378043	-0.311353	-0.256802	-0.0388205	0.255144	-0.0245602	-0.171409	-0.0930665	0.153312	-0.0835114	0.33898	0.248168	0.164356	0.18153	0.17695	-0.0404568	0.165874	-0.0128799	-0.00236969	-1.07414	-0.0160778	0.296381	-0.233294
NM_001815	0.0291162	0.602653	-0.242649	0.328719	0.207032	0.23439	0.000430452	-0.0723002	-0.157713	-0.350975	-0.791321	0.180578	0.394595	-0.133852	-0.283063	0.044048	-0.235612	0.363269	-0.39595	-0.0307403	0.261031	0.220006	-0.171692
NM_001816	0.0319873	0.252869	-1.67013	0.401743	0.191445	-0.278255	-0.0171731	-0.0146277	0.370646	0.550584	-0.0926842	-1.27087	-0.13943	0.572393	0.0114647	0.152894	0.141295	-0.218375	-0.800658	0.949154	0.745045	1.07017	-0.93949
NM_001817	0.532146	-0.723536	-0.860592	0.856565	-0.252937	0.573259	0.551474	-0.506277	-0.110343	-0.24492	1.22462	0.216755	-0.845609	-0.107657	-0.189452	0.828986	-2.10899	0.560624	0.194348	0.399445	0.62766	-0.504178	-0.111393
NM_001818	0.257892	0.042776	0.22841	-0.200492	-0.159655	0.365421	0.699976	0.0479891	0.0407955	-0.0835331	-0.387989	-0.0928876	-0.407934	-0.0577468	0.0609227	0.21158	0.898062	0.232934	-0.175157	-0.0943423	-0.417284	-1.19385	0.184109
NM_001819	1.08907	0.649235	-0.885202	0.764245	-0.309887	-0.355007	1.35322	-0.740598	-0.0991727	-0.118494	0.427128	0.0430662	-0.512548	0.656143	0.62318	-0.162624	-0.727794	0.0347979	0.166464	-0.252775	-0.7455	-0.799098	-0.0978516
NM_001821	-0.288814	0.0197363	-0.409719	0.930222	-1.27475	0.378272	-1.38226	-0.743979	-0.654059	0.653956	0.923237	1.60798	0.509059	-0.514389	-0.392145	-0.464063	-0.951802	0.863435	-0.989958	-0.0648341	0.697925	0.7819	0.765059
NM_001822	-1.54802	-0.955261	-1.83694	1.29805	-1.57485	1.49306	-0.645347	-0.133629	-1.59223	2.04784	0.680653	1.98816	-0.0472487	-0.759289	-1.28881	-1.69465	-0.185945	0.139838	1.19289	0.107385	0.972383	1.59907	0.742881
NM_001823	0.355499	1.11033	-0.145008	1.12296	-0.513014	-0.00308131	0.627781	0.0408368	-0.295951	-0.803651	1.38815	-1.48055	-1.44594	1.11033	-0.532282	1.43154	0.491385	-0.575185	1.33936	1.24717	-0.202476	-0.71332	-3.55489
NM_001824	0.576876	0.374887	-0.296762	0.243899	-0.387425	0.196847	-0.39269	0.115657	-0.457629	0.531906	-0.425009	0.381853	-0.589227	0.661054	-0.0802691	0.527333	-0.596695	-0.291845	-0.381734	-0.165787	0.600664	0.242435	-0.388337
NM_001825	-0.304754	0.608168	-0.206243	-0.467388	-0.48953	0.765987	-0.596245	-0.265472	-0.293403	0.656767	0.0426303	0.453381	0.623891	0.0880633	0.075207	0.452924	-0.359322	0.00877719	0.382014	-0.439874	-0.51532	-0.40154	0.181279
NM_001826	-0.439219	-1.58867	0.346842	-1.59821	0.37553	0.666523	-1.39887	0.0780109	0.12644	0.102082	0.671335	0.968573	1.66717	-1.708	0.163402	-0.90461	0.670063	-0.0823492	0.16386	-0.813705	1.71733	0.696963	0.119508
NM_001827	3.36139	0.614919	0.301582	-0.7532	-0.871637	-0.119184	2.44056	-1.03071	-0.581939	0.68545	-0.920397	-0.402502	-1.69987	-0.75143	0.0201622	0.812121	-0.644669	-0.386762	-0.613679	-0.394331	2.23883	-1.59476	0.290058
NM_001829	-0.391878	-0.669013	-0.86815	0.826047	-1.03094	0.747254	-0.93089	-0.688025	-0.67933	0.11996	0.562851	1.30785	1.12676	-0.0749981	0.658798	-1.35866	-0.0641185	0.415383	0.226632	-0.34581	0.669284	-0.42042	0.861413
NM_001830	-0.239844	0.0637373	0.163717	0.332218	0.594463	-0.0714298	0.0604892	0.744781	-0.0439356	-0.92676	-0.16506	-0.469192	-0.0395273	-0.0536852	-0.0901744	0.582815	0.307916	-0.414816	0.138459	0.203817	-0.633206	-0.159484	0.114702
NM_001831	-0.703902	0.422723	-0.455673	2.74056	-1.35706	0.0900757	-0.916763	2.23471	-0.302567	-0.0788549	0.803514	-0.0317506	-0.577723	-1.08668	-1.309	0.0807765	-0.875104	0.0565287	-1.3335	0.269264	0.873421	0.0781242	1.3789
NM_001832	-0.516796	0.311162	0.253432	-0.112754	0.163876	0.374055	-0.565289	0.50441	-0.316585	-0.463935	0.32196	-0.166801	0.548896	-0.0467036	-0.0831187	-0.841055	-0.773279	-0.217103	0.668455	-0.105707	0.131393	0.532465	0.399021
NM_001833	0.866785	0.887111	-0.130541	-0.0134829	-0.723156	0.657667	0.146805	-0.132519	-1.94397	0.405557	0.430398	0.40256	0.916689	-1.32866	-1.16286	0.48876	0.978126	0.163489	-0.140689	-0.354833	0.935265	-0.916498	-0.432002
NM_001834	0.233108	0.498305	-0.370661	1.01204	-0.280303	0.175099	0.395412	-0.492793	-0.898371	0.566148	0.405873	-0.50888	-0.0218219	-0.096054	-0.347205	0.0414634	0.467228	-1.65142	-0.602807	0.263486	0.700661	0.168339	0.343153
NM_001835	-0.422142	0.931467	-0.332722	0.540777	-0.7456	1.45855	0.197998	-0.798076	-0.843607	2.18113	-0.329531	0.101661	-0.557973	0.083277	-1.10654	-0.215095	0.199241	-0.691437	-0.126756	-0.591319	0.998726	-0.557255	0.625232
NM_001836	0.0811371	0.422355	0.0291895	-0.587285	0.667059	-0.43349	-0.0687518	0.393536	0.206446	-0.283083	0.0865045	-0.180481	0.02421	-0.142069	0.144931	-0.411791	0.333995	-0.168158	0.264341	-0.231113	-0.120858	-0.12598	0.0993549
NM_001837	-0.0501649	0.285971	0.0120206	-0.443859	0.130984	-0.579173	0.210372	-0.187188	0.358745	-1.26558	0.370161	-0.307249	0.337664	0.211964	0.226426	-0.382627	-1.21641	0.339877	0.233681	0.519534	-0.236891	0.644801	0.786943
NM_001838	-0.288934	0.573586	0.00662447	-0.424022	1.77955	-0.132813	0.362758	-0.0757118	-0.0192459	-0.170307	-0.179999	-0.605151	-0.281083	-0.0680042	-0.352836	0.040262	0.0445894	-0.816827	-0.293972	0.995723	0.231076	-0.678634	0.353376
NM_001839	-0.686465	0.552157	-0.953254	0.760877	-0.437233	-0.0244182	-0.823417	0.0701113	-0.852062	0.413162	1.09255	1.57044	0.795781	-0.844828	-1.10826	-0.3746	-1.54277	0.539618	0.603222	0.394301	0.666755	0.405302	-0.216966
NM_001841	0.285248	-0.012372	0.644969	0.110073	0.863896	-0.727173	-0.35477	-0.857978	0.161564	-0.179296	-0.197015	-0.404932	0.248631	-0.371003	0.773335	-1.32447	-0.105981	0.566901	0.394181	-0.745393	0.830294	-0.025765	0.42705
NM_001842	0.895235	0.409458	-0.0124081	-0.527881	-0.476946	-0.310368	-0.237941	0.471176	1.04755	-0.546725	-0.815469	-1.01094	-0.798546	0.709564	-0.0104779	1.34684	0.0497651	-0.880304	0.814298	1.14475	0.111757	0.152585	-1.52497
NM_001844	0.584965	1.0436	-0.135572	0.27813	0.2453	0.00298758	0.837167	0.167131	0.840987	-0.338608	-0.374734	-0.722023	-0.764926	-0.626691	-0.0636699	0.23417	-0.265658	-0.407142	-0.280592	0.314004	0.106281	-0.753961	0.0788561
NM_001845	-0.0845815	-0.310604	0.300227	0.00256642	-0.0765942	0.435459	-0.10644	-0.476146	-0.323574	0.52817	-0.121706	0.34544	0.348269	0.496703	0.103463	0.286793	0.114185	-0.601183	-0.635064	0.551054	-0.123541	-0.455434	-0.197461
NM_001846	0.921509	0.113174	-0.114241	0.113546	-0.24536	0.291724	-0.20238	-0.359857	-0.404571	0.109228	-0.0167558	-0.450726	-0.587878	0.097651	-0.103599	1.18638	0.218709	-0.243966	0.447037	0.412327	-0.00411598	-0.440861	-0.736975
NM_001847	0.022154	0.0387184	0.289355	0.0259678	-1.23074	0.433086	-0.0308249	0.327055	-0.0977446	-0.310885	-0.0745189	-0.0230541	0.167361	-0.308631	0.489995	0.159171	-0.374089	0.248894	0.474369	0.473529	-0.303051	-0.167403	-0.228715
NM_001848	0.224004	0.42051	0.209512	-0.237987	0.0727735	-0.121952	0.228857	-0.581822	0.0805149	0.148446	0.30693	-0.489892	-0.0749561	0.265451	0.0593416	-0.378828	-0.236645	-0.30934	0.163002	-0.0187555	-0.602918	0.97924	-0.105486
NM_001849	0.474243	0.5343	0.0181345	-0.85047	0.319067	-0.365026	0.8486	-0.416732	0.107796	0.00275351	-0.386145	-0.447105	-0.219926	0.16689	-0.120097	-0.0180595	0.0126236	-0.274286	0.0387513	1.03134	0.155139	-0.353395	-0.258396
NM_001850	-0.218156	0.38638	0.151331	-0.522846	0.228177	0.424695	0.296524	0.433864	0.508361	-1.78068	-0.659606	-0.0793552	0.158763	0.17846	0.452308	-1.89688	0.173051	0.12409	0.0188011	0.146937	0.593418	0.744186	0.138177
NM_001851	0.979971	0.880745	0.36425	-1.243	0.291314	0.0627502	0.47308	0.244907	0.273348	0.139563	0.365944	-0.611648	-0.436939	-0.0714461	0.291811	0.294856	-0.316485	-0.63206	-0.499527	-0.447004	0.185048	-0.538292	-0.051188
NM_001852	-0.292833	-0.0555408	0.507358	-0.267851	0.110384	-0.594471	0.284208	0.589753	1.20185	-0.203	-0.519975	-0.339688	0.0211641	0.463154	-0.312178	-0.21222	-0.196527	-0.132177	-0.178815	0.216955	-0.356014	0.131726	0.134735
NM_001853	0.9877	1.48614	0.714125	0.874404	-0.0442636	-1.15956	0.737878	0.721485	0.057567	-1.33907	0.496756	-1.99002	-1.23233	0.426881	-1.83534	1.51153	-1.08681	-0.168462	-0.903723	0.895251	1.68148	-1.14378	0.312156
NM_001854	0.0555913	-0.387389	0.0905275	0.200007	-0.12944	-0.241654	0.209787	0.764014	0.406608	-0.35854	-0.459727	0.23253	0.295899	0.759459	-0.262546	-0.136051	-0.530872	-0.348151	-0.272558	0.496895	-0.106282	-0.405085	0.126977
NM_001855	0.137327	0.527929	0.324247	0.0398406	-0.0167044	0.169021	0.179261	0.170512	0.636837	0.213842	-0.301606	-0.140146	-1.15449	-0.161256	-1.06332	-0.0136491	-0.117035	0.00416921	0.637082	0.264639	-0.426697	0.345974	-0.255771
NM_001856	0.613205	0.814049	-0.48652	0.072744	-0.110438	0.49978	0.943368	-0.57035	-0.355882	0.190174	-0.186122	0.0218708	0.270121	0.369259	-0.221118	-0.108024	-0.588297	-0.628329	-0.0364139	0.328833	0.316093	-0.169278	-0.978725
NM_001858	-0.549974	-0.433738	-0.00973247	-0.794082	0.132548	-0.21754	0.281686	0.0664688	0.345023	0.287004	0.185776	0.408491	0.342431	0.123385	0.139865	-0.31206	0.9461	-0.403033	-1.37749	0.305861	0.0175838	0.63354	-0.118113
NM_001859	-0.0734426	-0.140379	0.0495003	0.258624	0.327596	-0.0846012	-0.87719	0.00508395	0.301723	-0.0605245	0.459296	-0.170102	0.657791	0.633514	0.17199	-0.0435939	0.0571375	-0.172287	-0.165434	0.116405	-0.067511	-0.376897	-0.806697
NM_001860	0.0904978	-0.23654	-0.543727	0.180266	0.126453	0.153762	-0.289346	-0.134769	-0.220945	0.103431	0.278847	0.485538	0.607859	-0.121023	0.0353378	0.333127	-0.333303	-1.0225	0.225813	0.0524517	0.0812916	-0.110378	0.257861
NM_001861	1.54636	1.79844	0.43918	1.59155	-0.174032	0.224684	0.787828	0.444136	0.361149	0.321099	1.03688	-1.00193	-0.457167	0.337272	-2.20246	-0.18007	-0.56544	-1.53729	0.504059	-0.859235	-1.01214	-0.646865	-0.756007
NM_001862	0.560608	0.589712	0.133916	0.592796	-1.76186	0.909614	-0.0205982	0.425104	-2.03055	0.787574	0.800414	0.52842	-0.257644	1.59628	-0.682105	0.442193	1.08894	0.678344	-1.74285	-0.519198	0.57356	-1.56223	-1.13045
NM_001863	-0.240914	0.0480593	-0.206117	0.669699	0.022	1.65515	-0.720164	0.462302	-0.179795	1.41924	0.0219501	0.110013	-1.45614	-0.181846	-0.499381	0.4598	1.21182	0.278672	-1.15642	-0.237297	0.167807	-0.0847897	-1.56365
NM_001864	-0.423611	0.433365	0.594671	-0.017598	-0.239151	-0.181863	0.412384	-0.472514	0.342733	-0.547864	-0.0190851	-0.436134	0.0916973	0.142389	-0.44688	1.17549	0.118677	0.180297	-0.580624	0.415625	-1.08991	0.397189	0.150718
NM_001865	0.763358	-0.234976	-0.668381	-0.261875	-1.2782	1.8817	-1.08067	-0.796459	-1.54747	1.71827	0.272359	1.16363	0.395732	-0.728559	-0.556231	0.0119219	-1.19989	0.609274	-0.464145	-0.496234	1.14131	0.570732	0.784816
NM_001866	-0.983164	-0.0820143	-0.808033	-0.992538	0.2271	0.671946	0.151114	-0.674243	-0.954153	1.0978	0.380217	1.46108	-0.18773	0.199231	-0.264912	-0.25684	0.56892	1.46743	-2.36066	-0.782744	0.543601	0.672936	0.905653
NM_001867	0.37547	-0.23171	-0.442326	-0.94443	-2.44378	1.46005	-1.76222	-1.14674	-2.08778	1.20054	1.26683	1.4916	0.789516	-1.16998	-1.56579	-1.2418	2.05895	0.163083	-0.877684	0.427671	0.603333	2.149	1.9282
NM_001868	-0.483554	-0.332058	-0.510248	0.406684	0.258857	0.260812	0.0405758	1.313	0.475072	0.592975	-0.984735	-0.321705	-0.236968	-0.500589	-0.383688	-0.0125605	-0.309522	0.662718	0.927185	-0.395731	-0.789458	0.260104	0.0628344
NM_001869	-0.395853	0.710354	-0.0931694	0.499161	-0.20935	0.476774	0.129777	-0.299902	-0.0256671	0.474818	-0.341151	0.401332	-0.248347	0.0353164	0.128356	-0.218025	-0.31579	-0.311676	0.311396	0.0177792	0.182463	0.124835	-1.03343
NM_001870	0.193325	0.546337	-1.16298	-0.281239	0.135996	-0.441566	0.673307	0.564247	-0.331441	-0.0637525	-0.523046	-0.137615	0.486109	0.314371	0.0291884	-0.306722	0.978873	-1.20475	0.00420938	-0.177825	0.0211889	0.0806481	0.60313
NM_001871	0.415251	0.0172945	-1.11186	0.449265	-0.0110816	0.530218	0.0286202	-1.17983	-0.366483	0.542841	0.663891	0.342228	0.0392253	1.11947	-0.508311	0.565149	-1.0143	-0.159731	-0.388122	0.00256123	-0.438042	-0.16517	0.626901
NM_001872	-0.156591	-0.352052	0.55444	0.233201	0.0837672	-1.33304	-0.0107192	-1.80092	0.571713	0.280492	-0.114775	0.333715	-0.00350316	0.430552	0.0493401	0.0202532	0.241159	0.787658	1.48994	0.0858743	-1.44861	-0.331162	0.389263
NM_001873	-0.218135	0.542829	0.194649	-0.205459	0.548093	-0.329522	-0.380405	0.169723	-0.377174	-0.269635	-0.358177	0.482312	0.551633	0.105674	0.414057	-0.441492	0.0738503	-0.795034	0.792147	-1.01173	0.012299	0.194649	0.304845
NM_001874	-0.0500555	-0.0342747	0.821222	-0.348243	0.653702	-0.380239	0.365893	0.0686503	0.264502	-0.667747	-0.271789	-0.37206	0.241232	1.0102	0.316005	-0.109751	-0.539942	-0.161614	0.145893	0.0862533	-0.514807	-0.416376	-0.106652
NM_001875	-0.298537	-0.326357	-0.87148	-0.086342	-0.372885	2.3625	-0.633942	-0.736141	-0.583196	0.82789	-0.0297247	0.274393	0.395914	0.959543	0.0135647	-1.39184	-0.478144	0.415609	0.702429	0.424772	0.266625	0.191333	-1.02598
NM_001876	0.09968	0.169487	-0.343037	-0.617325	-0.493927	0.352365	-0.267656	-0.0875159	-0.0668579	0.75832	0.379335	0.507183	0.0578176	0.777912	-0.287193	0.429507	-0.256112	-0.418888	0.00673353	0.386388	-1.08093	-0.0345705	0.0292801
NM_001877	-0.402521	0.17676	0.261527	-0.763158	0.632067	-0.122412	0.495885	-0.550254	0.577574	-0.26736	0.321495	-0.228937	-0.234064	0.0927634	0.0774002	-1.60109	0.0197882	0.395337	0.166115	-0.0783749	0.0339339	0.176644	0.82088
NM_001878	0.695899	0.794848	0.386286	-0.273104	-0.303987	-0.0191619	0.48394	-0.0418998	-0.896238	-0.135753	0.338382	-0.261934	0.196497	-0.173601	-0.363553	0.39514	0.24422	-0.313556	0.381421	-0.0436066	0.34384	-0.415071	-1.01901
NM_001879	0.452016	0.286991	0.0174226	-0.0759231	0.81705	-0.216255	0.155154	0.167267	0.0888454	-0.467843	-1.16386	-0.159358	-0.498521	0.148898	0.249359	0.055462	0.121698	0.291191	-0.0834444	0.299215	-0.329219	0.733037	-0.889181
NM_001880	-0.462361	0.826423	-0.500566	1.46102	0.0297246	0.456247	-0.521712	0.366481	-0.353791	0.885274	0.198646	0.684006	-0.832332	-0.62754	-0.891173	-0.794431	-0.203752	0.759644	-0.667595	-0.305063	-0.545464	0.101939	0.936378
NM_001881	0.132505	0.513763	-0.585693	0.112766	0.271654	-1.01147	-0.0071725	0.747431	0.324899	0.165566	-0.737559	0.17916	-0.545479	0.718548	-0.471671	0.120175	0.784742	0.293608	0.664534	-0.335291	-0.490537	-0.470206	-0.374277
NM_001882	-0.0244362	0.595392	0.101362	-0.363653	0.328623	-0.744246	0.693923	0.202225	-0.745914	-0.62768	0.168706	0.230903	0.26936	0.10665	-0.497431	0.00411457	0.179311	-0.538964	0.396747	-0.126277	-0.0882613	0.474943	0.00460223
NM_001883	0.216315	0.480166	-0.20359	-0.390497	0.210242	-0.0418072	-0.015651	0.163652	-0.312515	0.288843	0.12823	-0.121215	-0.746464	0.0123365	0.0309486	-0.134717	-0.142455	-0.14837	0.644425	0.47906	0.219526	-0.0928993	-0.523564
NM_001884	-1.06057	0.490464	-0.119268	0.152596	0.044344	0.192814	-0.382279	0.240356	0.68428	-0.726395	-0.275524	0.250505	0.555359	0.351084	0.0965862	0.516363	0.827821	0.369749	-0.555157	-1.13347	-0.0394595	-0.622455	0.142252
NM_001885	-0.199834	-0.260186	-0.426466	0.706718	-0.0996774	0.529573	-0.117035	-0.200054	-0.174778	0.282562	0.447235	0.269666	0.530157	0.054793	0.455694	-0.391748	0.178339	-0.451069	-0.470646	0.238795	-0.692445	-0.417186	0.207593
NM_001886	0.0682441	0.145723	0.0461234	-1.12644	-0.453455	0.668173	-0.961665	-0.0149809	0.262499	-0.52466	-0.424799	0.465485	0.58805	0.78133	-0.46232	0.408942	0.0614621	0.226797	0.0272173	0.399043	0.00722673	-0.175001	-0.0129892
NM_001887	0.174121	-0.0548329	0.409424	0.713556	-0.0343065	-1.25222	0.729623	-0.0165563	-0.103177	-0.196109	-0.278267	-0.0544308	-0.0828657	0.355396	0.000551388	0.0540681	0.364802	-0.796443	0.452069	0.0525504	-0.507076	-0.0645218	0.134645
NM_001888	1.07571	1.00937	0.742226	0.510312	-0.202373	-0.752154	0.903649	-0.63755	-0.81273	-0.258313	-0.0180849	-0.630844	0.444031	0.516547	-0.75568	-0.275852	-0.85015	-0.456457	-0.572275	0.22048	0.123779	-0.104149	0.780504
NM_001889	-0.0476829	0.252283	-0.490534	0.197214	-0.132029	0.0308485	0.141426	0.35078	-0.460435	0.22999	0.194524	0.53873	0.176835	-0.582882	0.161521	0.160524	-0.315021	-0.553168	0.391673	-0.229838	0.386763	-0.491665	0.0901439
NM_001890	-0.259077	1.17006	-0.00214904	0.228878	0.26486	-0.226294	0.169277	0.0697686	0.362339	-0.901778	-1.08133	0.0574511	-1.02561	-0.375172	2.66458	-0.176136	0.314503	0.888777	-0.976316	-1.48409	0.416875	-0.168214	0.0687933
NM_001891	-0.513639	0.124429	-0.451834	0.613485	0.356248	0.315833	0.151317	0.377621	-0.108173	0.278749	-0.391256	-0.384705	-0.270407	0.0473575	-0.0104577	-1.22956	0.788936	0.16384	-0.294256	-0.184887	-0.0530114	0.294153	0.380214
NM_001892	-0.50218	-1.08956	-0.950054	0.304143	-0.790497	0.828632	-0.666366	0.0653393	-1.23698	0.74418	0.73333	1.48266	0.858752	-0.748825	-0.603801	0.452939	0.195456	-0.361402	0.498789	0.671014	0.295077	0.0419008	-0.222551
NM_001893	1.15406	1.07936	0.911683	-0.297403	0.0734236	-0.393316	1.45829	0.0203411	0.845307	-0.997617	0.59931	-1.65736	0.254618	1.67906	-0.794032	0.91879	-2.07551	-1.46723	-0.00538811	0.124533	0.744263	-1.30818	-0.867005
NM_001894	1.09099	1.06422	0.801507	0.990192	-0.339194	-0.930657	-0.0569448	-0.35849	0.21831	-0.615544	0.196733	-1.09364	0.183588	0.399348	-0.60888	0.299675	-0.843101	-1.50942	-0.180591	0.865733	0.108931	0.350549	-0.0333146
NM_001896	0.875546	0.926225	-0.325149	-0.821267	-0.768051	0.71343	1.3199	-0.680429	-0.774113	0.0642608	0.619524	0.712963	0.063011	-0.675304	-0.156277	0.326271	-0.47002	-0.345284	-0.617227	0.392587	0.0217047	-0.744804	0.342503
NM_001897	1.85006	2.16427	-4.09571	1.08168	-2.08778	-0.907806	2.26845	0.842791	0.49433	0.0701385	0.721298	-1.80865	-2.46034	-1.3095	-3.06808	1.86461	-0.559635	-1.4636	2.43402	3.12736	1.3352	0.0349826	-0.528106
NM_001898	0.398823	0.168167	-0.393222	-0.0355327	0.0583785	-0.993991	0.285091	0.608762	0.0987658	-0.222921	0.163825	-0.265252	0.0917977	0.0321241	0.637352	-0.18951	0.138653	-1.17787	-0.00901236	0.110113	0.441937	0.0834896	-0.029962
NM_001899	0.0624618	0.205032	0.0551223	-0.363013	0.393274	-0.0227221	0.306372	0.485092	0.0963155	0.133769	-0.184046	-0.369387	-0.0983527	0.162413	-0.296455	-0.166158	0.0885849	-0.0963818	0.227746	-0.241121	-0.284401	0.144937	-0.239082
NM_001900	0.237387	-0.21849	0.0792788	-0.290914	0.324273	-0.159139	-0.15099	0.112045	-0.0146457	-1.1255	0.665375	-0.535901	0.187581	0.540146	-0.51312	0.310528	0.966664	0.650209	-0.331394	0.538596	-0.88638	-0.16041	-0.225203
NM_001901	-0.937751	-2.33547	0.0624834	0.795175	-0.955716	0.331418	-1.98059	-0.496219	-1.11159	0.786224	2.09493	0.683656	2.62082	1.71983	-0.693938	-0.395499	1.22874	0.576081	-0.672153	-1.19391	-0.349061	-0.264295	0.486831
NM_001902	-0.100582	0.470667	-0.112005	0.122609	0.149096	0.0807538	0.471327	-0.303552	0.355087	0.175561	-0.450072	-0.0119675	-0.167542	-0.428076	0.0207859	-0.281803	0.24617	-0.0779725	-0.00723825	0.097105	0.177539	-0.0703552	-0.355534
NM_001903	-0.789369	-0.73258	-0.165315	0.779984	-0.258479	0.0720548	-0.700069	-0.284333	-0.976824	-0.0150164	0.850624	0.576608	1.07489	0.112288	-0.901546	0.845784	0.237308	0.567274	-0.444437	-0.139078	-1.34188	1.07758	0.554529
NM_001904	0.0538376	0.28897	0.152433	0.261085	0.110509	-0.522829	-0.32793	0.606179	-0.280574	0.154781	-0.0132718	-0.17452	-0.306583	0.238484	-0.284991	0.291528	-0.0186955	1.13321	0.149626	-0.105216	-0.330492	-1.21858	0.143044
NM_001905	-0.698207	0.183421	-2.75952	1.03884	-3.40356	1.30836	-2.09493	0.506476	-1.11505	1.81689	0.639697	1.18258	0.677621	0.337594	-0.0492828	1.42156	-1.11971	-1.58417	1.12038	1.88033	2.32101	-2.20565	0.595309
NM_001906	0.0285518	-0.730142	-0.192618	0.216559	-0.115522	-0.200192	1.29803	0.0934086	0.365635	0.00646881	0.0336647	-0.244898	0.0261537	-0.0954195	-0.464631	-0.40617	0.0846549	-0.121735	0.293452	0.208062	0.681455	-0.781888	0.0171254
NM_001907	0.455327	-0.179876	0.395911	-0.683987	0.222699	0.17931	0.410734	-0.133562	0.234729	-1.51839	-0.448689	0.424024	-0.734182	-0.331912	0.00530722	-0.19033	1.3391	-0.0614753	0.690282	-0.368756	0.522558	-0.497767	0.268951
NM_001908	-1.02199	-0.14751	-0.437795	0.633392	-0.479096	0.18136	-0.668337	-0.290822	-0.357619	0.372558	1.25379	0.270702	0.855267	-0.241571	-0.401468	-0.201642	-0.351673	0.568689	-0.496928	1.00827	-0.579069	0.02354	0.507947
NM_001909	-0.95285	-0.313765	-0.648415	-0.218872	-0.930502	0.49661	-0.39703	-0.495271	-0.278639	0.234341	0.934074	-0.327474	0.9572	-0.142916	-0.0500468	-0.603146	-1.11053	0.0765015	-0.0977554	0.986094	1.80524	0.761832	0.31532
NM_001910	0.221657	0.35315	0.37859	0.316616	-0.125758	-0.296064	0.470382	0.838468	-0.199365	-0.897128	-0.00216215	-0.277204	-0.322944	0.496253	0.092874	-0.23703	0.406828	0.441814	-1.37763	0.079603	-0.430139	0.288759	-0.219571
NM_001911	0.325522	1.03305	0.294026	0.0142608	-0.710607	0.774457	0.380445	-0.184551	-0.346234	0.605519	-0.685316	-0.993119	-0.926987	-0.361008	-0.300128	1.03595	-0.15271	-2.34251	0.488264	0.257996	1.2224	0.0725414	0.498741
NM_001912	0.457996	-0.319371	-0.174285	0.135273	0.283525	-0.325712	-0.199175	0.500912	0.296106	0.11291	-0.66656	-0.176817	0.367829	0.68489	0.203183	0.553787	-0.124519	-0.360328	-0.27433	0.194065	-2.00522	1.02445	-0.188608
NM_001914	-0.698868	-0.708349	-0.294573	-0.199948	-0.143651	0.544885	-0.0608271	-0.162487	-0.356071	0.405546	0.888697	0.679761	0.50928	0.807287	0.134668	0.323641	0.320763	-0.455208	0.345497	-0.00821462	-0.490086	-0.778117	-0.603627
NM_001915	-0.386194	-0.22479	-0.289173	0.421723	0.200409	0.283936	0.0565568	-0.103711	0.156746	0.17366	0.635048	-0.688977	-0.572829	0.109253	0.524905	-0.350666	0.552325	0.57097	0.416888	-0.617339	-0.672694	-0.515173	0.319123
NM_001916	-0.929479	0.266053	0.744356	0.393522	-2.2419	1.18351	-0.588868	-0.776632	-0.0677161	0.809209	0.592723	0.31386	-0.342445	1.61208	-1.47259	0.360285	-0.114176	0.525895	-1.44654	1.32361	1.20426	-0.77601	-0.573012
NM_001917	0.0708462	-0.127524	0.36294	0.244477	0.17921	-0.218569	0.26554	0.473119	0.319022	-0.438595	-0.339372	0.0817324	-0.716474	0.388077	-0.0102262	-0.148415	0.343031	0.254769	0.245418	0.488316	0.453504	-2.32452	0.153691
NM_001918	-1.15166	-0.141315	1.13168	-0.605295	1.11318	-0.96325	0.0883302	0.480712	0.81826	-1.19539	-0.23035	-0.800624	1.21023	-0.350357	1.45992	-0.0273574	1.68295	0.889143	0.104396	-0.158699	-1.45799	-1.22096	-0.675557
NM_001919	-0.171852	0.192674	-0.336854	0.119411	-0.00964701	0.370777	0.114691	-0.361843	-0.85801	0.0810026	0.516933	0.198344	0.711785	1.09395	-0.00519393	-0.46268	0.435338	-0.701946	-0.814179	0.018163	-0.307705	-0.240577	0.41742
NM_001920	0.150288	0.585411	1.30565	0.157059	1.69468	-2.4046	1.8834	2.01475	3.14214	-1.95253	-4.02195	-1.42494	-2.10992	-1.23087	1.05396	-0.342158	1.4036	3.38908	0.561189	-1.53623	-0.2181	-0.744968	-1.35494
NM_001921	-0.133497	-0.222491	-0.562827	0.116297	-0.327985	0.105223	-0.582919	-0.503902	-0.00210387	0.078365	0.710405	0.240572	0.378389	-0.214854	-0.386128	0.518025	0.210888	-0.0302575	0.99724	0.383135	-0.0610451	-0.260417	-0.450113
NM_001922	0.00362747	0.358594	-0.354447	0.993029	-0.440163	0.0468725	0.617063	0.0527955	-0.506643	0.428425	-0.182013	0.179517	-0.353451	-0.403902	-0.0377466	-0.096397	0.307087	-0.0513353	0.616446	0.136445	0.0732278	-1.31327	-0.0737592
NM_001923	2.26171	1.11155	0.728781	-0.0110582	-2.85095	0.50445	-0.567918	-1.60851	-1.18232	0.596556	0.744368	-0.466879	0.0370765	-0.828688	-1.41998	1.53121	0.596443	-1.97049	2.2484	0.146438	0.355487	-0.458076	0.502386
NM_001924	-0.108913	-0.5231	0.174471	0.485153	-0.381049	0.175456	0.290238	-0.097187	0.215284	-0.183422	0.313677	0.210138	0.624157	0.310214	0.251718	0.0451761	0.46607	-0.241772	-0.546157	-0.894506	-0.905757	0.199603	0.120508
NM_001925	1.57552	0.855549	-1.62195	0.571297	-0.476315	-0.320323	0.0675831	-1.34953	-0.154764	-0.233589	0.818358	0.0494374	0.23594	-0.210938	-0.196989	-0.500243	-1.0101	0.374566	0.454005	-0.0203641	-1.06651	1.81645	0.342915
NM_001926	0.040781	-0.10638	0.260198	0.549281	0.0935901	0.250976	-0.409356	-0.395803	0.0346045	0.164178	-0.182201	-0.000350326	-0.384467	-0.477977	-0.297242	0.688045	0.10932	-0.883383	0.428688	-0.291528	0.43653	-0.343961	0.716453
NM_001927	0.676496	2.48288	0.933586	0.605423	-0.364828	-1.27748	1.50993	-0.34524	-0.182144	-1.00789	-0.790121	-1.49095	-1.55959	-0.761446	-1.4554	1.57967	-1.17304	-0.883656	0.840653	-0.0901597	1.76922	0.379699	0.604368
NM_001928	-0.36282	-0.219107	1.18936	0.36149	2.04339	-1.24626	0.0765828	0.844279	0.980809	-1.26912	-1.00407	-1.16393	-0.231557	-0.0513872	1.70297	-0.419758	1.23595	1.29296	-0.0544715	-0.402794	-0.754291	-1.21586	-1.33237
NM_001929	-0.319609	-0.57563	-0.0424089	-0.710819	-0.476248	0.642348	0.19685	-0.488405	-0.487164	0.97872	0.576087	0.443929	0.832848	-0.396218	-0.494932	-0.0553464	0.513917	0.0874678	0.227772	-0.40016	0.333086	0.324732	-0.710819
NM_001930	0.707911	-0.872368	-0.374528	-0.118656	0.0322981	0.0750569	0.469768	-0.0740152	0.393058	-0.0510645	0.483441	0.170191	0.342679	0.727852	0.226142	-1.05404	-0.00557857	0.238821	-0.658052	-0.0192016	-0.581292	-0.349812	0.291394
NM_001931	0.0081885	-0.832029	-0.304477	-0.131707	0.32653	-0.197046	-0.213302	0.329967	0.281784	-0.271057	0.269052	0.0702112	0.802844	0.563856	0.951643	0.26116	0.16014	-0.493738	0.133311	-0.780097	-0.488308	-0.0821746	-0.364751
NM_001932	-0.289769	0.176971	0.333096	-1.47217	-0.305825	0.333371	0.516216	-0.0501821	0.345993	0.201219	-0.282719	0.108681	0.267561	0.317422	-0.477373	0.276637	-0.542113	-0.404905	0.157363	0.306804	-0.523971	0.183587	0.824103
NM_001933	0.0727581	-0.522881	0.237519	-0.40092	0.787038	-0.962142	0.26526	0.624203	0.708273	-0.477682	-0.105829	-0.233457	0.126985	0.748297	0.571679	-0.266305	0.187626	0.0340137	0.291348	-0.300937	-0.243286	-1.50118	0.359622
NM_001934	0.131774	-0.186725	0.147487	-1.0687	0.991867	-0.382086	0.279633	-0.0200122	0.392423	-0.202355	-0.925694	-0.0916306	0.237442	0.405797	1.00017	-0.372431	0.436986	0.718053	-0.835209	-0.481152	-0.051596	-0.190026	0.0659789
NM_001935	-0.524631	-0.169699	-1.13183	-0.742117	0.793764	-0.25552	-0.125112	0.852271	1.21623	-0.724625	0.892255	0.53403	0.0847782	0.694177	-0.0661835	-0.885259	1.39081	-0.107406	-0.0134482	-0.141535	-0.592386	-0.907063	-0.0714902
NM_001936	-0.293664	0.100376	0.634946	-0.313667	1.15429	-0.673784	0.595429	0.752241	1.25892	-0.335718	-0.929129	-0.97279	-1.17363	-0.259597	0.419569	-0.415873	1.12892	-0.311471	0.639117	-0.355781	0.118756	-0.177314	-0.590148
NM_001937	-0.133408	-0.765098	0.512618	0.28396	0.7641	-0.0654493	0.180939	0.234185	-0.434432	0.38188	-0.0465639	-0.442006	-0.0872424	-0.429952	-0.507932	0.318851	0.477255	-0.151577	-1.08151	0.675466	-0.479496	0.319816	0.4756
NM_001938	-0.742914	-0.769013	-1.50213	0.313088	-0.78226	1.8255	-0.971516	-1.15848	-1.54491	1.84103	0.618382	1.72467	0.26255	-0.965696	-0.915723	-1.86472	0.540611	0.36524	1.27509	-0.547186	-0.00337799	0.612754	2.389
NM_001939	-0.230187	-0.538309	0.796781	-0.517976	0.668201	-0.196726	0.469416	-0.0032588	0.238987	-0.930046	-0.0310648	0.073302	0.207452	-0.19181	0.333224	0.212501	-0.827391	0.411938	-0.465007	0.412388	0.0522779	0.0343314	0.0209773
NM_001940	0.151317	-0.0578636	0.201664	0.0926038	0.191393	0.350404	-0.363589	-0.506634	-0.38999	0.0604027	-0.45725	0.209861	0.297265	-0.327538	-0.237793	1.10053	-0.136903	-0.626413	-0.544658	0.890846	0.137547	-0.40822	0.373014
NM_001941	-0.198878	0.0615568	-0.322207	0.48279	-0.0293896	-1.6185	0.0844397	0.995732	0.349636	-0.0153387	0.125451	-0.401144	-0.566344	0.138686	-0.0272267	0.219742	0.536357	-0.00461844	-0.531386	1.27579	-0.401975	-0.44138	0.288209
NM_001942	0.616074	-0.361236	0.333567	-0.336537	0.226441	-0.977499	0.386524	0.41917	0.499758	-0.887407	0.0197211	0.157609	-0.425953	0.215279	-0.154941	-0.67232	-0.503232	0.146288	0.966348	-0.555674	0.14311	0.646107	0.0988047
NM_001943	0.179747	0.889771	-0.467319	-0.823946	-0.504775	-0.220549	-0.682599	-0.322492	0.223324	-0.172258	0.399059	0.189749	-0.0769835	0.373155	-0.880455	0.460205	-0.140892	-0.290844	-0.825624	1.18647	0.38435	0.823025	0.299885
NM_001944	-0.62428	-2.0608	-0.709471	-1.46385	0.378221	0.582252	0.631691	-0.271055	0.141146	0.850272	0.0623136	0.626043	-0.658842	0.450446	-0.729405	-0.513383	0.0588502	0.585891	-0.633462	0.48157	0.541181	0.730452	1.54422
NM_001945	0.223907	-1.23882	0.634313	0.00337637	-0.182113	0.0865281	0.00311792	0.385725	-0.144749	-0.0348867	0.170586	0.142215	0.175101	0.111527	0.2035	0.558511	-0.675751	-0.0495982	-0.074022	0.0355236	-0.0320245	-0.108146	-0.193823
NM_001946	-0.199603	0.536397	-0.298198	0.0911674	-0.410949	-0.0187049	0.258678	0.22229	0.128876	-0.369352	0.336593	-0.0715499	0.095509	-0.149788	-0.0329517	-0.33033	0.481838	-0.16432	-0.320271	0.112115	-0.839067	0.405844	0.535778
NM_001947	-0.725313	-0.120499	0.230764	0.0903581	-0.0574297	-0.842008	0.193312	0.281691	0.462291	-0.555608	0.0492542	0.168308	-0.112712	0.172284	0.30988	0.453884	0.496156	0.26056	0.2073	-0.0941212	-0.223521	-0.40691	-0.237919
NM_001948	-0.00708513	-0.332679	0.111358	0.109662	-0.44184	-0.175807	0.45884	0.148648	0.546715	-0.00475804	0.49655	0.103706	0.0021698	0.619126	-0.281277	-0.290937	-0.0771211	-0.252395	-0.261231	-0.0902992	-0.531347	-0.0376422	0.187645
NM_001949	-0.489652	0.262805	1.55325	-1.79747	1.83549	-0.930205	1.15354	2.06347	1.78993	-0.851691	-0.881733	-1.41754	0.686711	-1.7945	1.79692	-1.03017	0.491632	0.685439	-0.797673	-0.434603	-1.0693	0.569938	-1.39459
NM_001950	1.29445	1.04518	0.820612	0.225713	-0.0887408	-1.26638	1.13679	0.0698245	0.464071	-0.362783	-1.27435	-1.31761	-1.32733	-0.842225	-0.521559	1.98532	-0.928212	-0.993916	1.43426	0.0653643	0.234476	0.476328	-0.329274
NM_001951	-0.56164	-0.415019	-0.911937	-0.274644	-0.503076	0.743492	-0.803709	-0.772686	-0.564959	0.416668	0.789529	1.58841	0.600726	-0.358408	0.281447	-0.456264	0.13886	0.958689	0.121513	0.390614	0.582822	-0.660157	-0.33027
NM_001953	0.0837893	-0.466625	2.6309	1.42314	-1.28811	-1.22894	-0.723624	-0.0915713	-1.04333	-1.25332	0.582659	-1.16006	0.943939	-1.05275	-1.47613	-0.0732213	0.0990646	-0.523444	1.09307	0.378351	1.73721	0.471773	0.937228
NM_001954	0.440997	-0.260016	0.620625	-1.19153	0.224167	0.056085	-0.749056	0.934055	1.05006	0.348311	-0.819759	-1.55209	-0.138441	0.912188	-0.885789	0.251754	-0.0496389	-0.271848	-0.467782	0.177007	0.0644603	0.823594	0.482644
NM_001955	-0.216489	0.387047	0.311012	-1.43881	1.61824	-0.770458	1.00048	1.17627	0.304398	-0.331499	-0.718088	-0.837882	1.12954	-0.195115	-0.35553	-1.38269	1.1355	1.92453	0.415455	-1.89597	-0.0125453	-0.933836	-0.313554
NM_001956	-0.852932	-0.612243	0.449407	0.6401	0.849519	-1.01615	-0.611083	0.858637	1.17737	-0.933014	-0.607456	-1.1761	1.28305	0.186881	0.938806	0.0301333	0.527425	-0.0442805	-0.077631	-0.286797	-0.316927	-0.0579273	-0.348787
NM_001957	0.0664151	-0.543016	-0.63471	-0.0572436	0.0581349	0.608054	-0.291237	-0.607375	-0.885099	1.0958	-0.144853	0.835337	-0.132842	0.266883	0.684411	0.496717	0.541781	0.930621	-0.203944	-2.5659	-0.498386	0.552444	0.428005
NM_001958	-0.0483313	-0.217734	-0.705012	0.52904	0.0366617	-0.0356699	-0.0479431	-0.0404983	0.447945	0.154229	-0.480594	-0.0615583	0.120296	0.0635668	-0.239645	0.177986	0.343326	0.475504	-0.673374	-0.0219688	0.456323	0.0250026	-0.257553
NM_001959	0.280681	-0.571188	1.32687	0.81221	-0.372435	-0.321798	-0.268496	0.348871	-0.283997	-0.437934	0.680646	-0.307578	-0.695597	0.509115	0.0680074	-0.0840112	0.112056	0.26845	-0.362001	-0.122263	-0.773195	0.32423	-0.13064
NM_001960	-0.137738	-0.223552	-0.557509	-0.0745387	-1.18528	0.370314	-0.0241085	-0.120177	-0.3403	0.423073	0.898586	-0.581346	0.57608	0.174137	-1.12714	1.09038	0.360619	0.0509939	0.477898	0.814607	0.784828	0.512351	-2.16217
NM_001961	0.0763582	0.309521	-0.707034	0.304648	-0.7157	0.257	-0.373705	-0.631057	-0.209253	0.549832	0.618155	0.695172	-0.109389	-0.0607208	-0.222343	0.362558	1.39062	0.215107	-1.32901	0.0783497	-0.0600158	-0.791467	0.352379
NM_001962	-0.804622	-0.186667	-0.174767	0.236909	-0.0165827	-0.203599	0.111331	0.779729	0.26129	0.370454	-0.712322	0.042073	-0.621027	0.348236	-1.28854	-0.31069	0.521672	0.41217	1.48371	-0.0300521	-0.554342	-0.143076	0.478718
NM_001963	-0.17224	0.270713	-0.181103	0.0667818	0.360629	-1.08997	0.608647	-0.327412	0.151284	0.333109	-0.0109006	-0.149726	-0.929078	-0.112007	-0.0856089	-0.868248	-0.524534	0.204247	-0.126095	1.22345	0.505973	0.0452037	0.806883
NM_001964	-0.037617	-0.439346	0.441693	-0.131873	-0.750006	0.905891	-1.54722	0.460489	-1.55557	0.123418	1.20678	0.616695	1.00632	-0.47843	-0.665778	-1.16288	-1.57484	-2.32315	1.10514	0.162296	1.17152	2.28465	1.18181
NM_001965	0.981531	0.717707	-0.800183	1.99696	-1.15655	-0.994961	0.332868	0.283375	-0.550789	-0.0402305	0.527821	-0.989547	-1.30727	-0.98084	-0.618614	1.09953	-1.54355	-0.635311	1.74966	0.799043	0.631633	0.645783	-0.148065
[truncated: 21,868 more rows]

## Sheet: supplementary sheet 2
Supplementary Table S2. List of Epi-DEGs factors and their information
[truncated: 1,293 more rows]

[truncated: 4 more sheets: supplementary sheet 3, supplementary sheet 4, supplementary sheet 5, supplementary sheet 6]
